# Supplementary material for: 3-Nitro­phenol–1,3,5-triazine-2,4,6-tri­amine (2/1)
Source: Acta Crystallogr Sect E Struct Rep Online. 2013 May 4;69(Pt 6):o827. doi: 10.1107/S1600536813011148 (PMC3684915; doi:10.1107/S1600536813011148)
Supplement: Supplementary file 1 [file e-69-0o827-sup1.cif]

##############################################################################
#                                                                            #
# This CIF contains the data in a paper accepted for publication in          #
# Acta Crystallographica Section E. It conforms to the requirements of       #
# Notes for Authors for Acta Crystallographica Section E, and has been       #
# peer reviewed under the auspices of the IUCr Commission on Journals.       #
#                                                                            #
# Full details of the Crystallographic Information File format               #
# are given in the paper "The Crystallographic Information File (CIF):       #
# a New Standard Archive File for Crystallography" by S. R. Hall, F. H.      #
# Allen and I. D. Brown [Acta Cryst. (1991), A47, 655-685].                  #
#                                                                            #
# The current version of the core CIF dictionary is obtainable from          #
# ftp://ftp.iucr.org/pub/cif_core.dic.                                       #
#                                                                            #
# Software is freely available for graphical display of the structure(s)     #
# in this CIF. For information consult the CIF software page                 #
# http://www.iucr.org/resources/cif/software.                                #
#                                                                            #
# This file may be used for bona fide research purposes within the           #
# scientific community so long as proper attribution is given to the journal # 
# article from which it was obtained.                                        #
#                                                                            #
##############################################################################
data_I
_audit_creation_method     SHELXL97
_chemical_name_systematic
;
3-Nitrophenol--1,3,5-triazine-2,4,6-triamine (2/1)
;
_chemical_name_common     ?
_chemical_formula_moiety     'C3 H6 N6, 2(C6 H5 N O3)'
_chemical_formula_sum     'C15 H16 N8 O6'
_chemical_formula_iupac     'C3 H6 N6, 2C6 H5 N O3'
_chemical_formula_weight     404.36
_chemical_melting_point     ?
_symmetry_cell_setting     orthorhombic
_symmetry_space_group_name_H-M     'P b c a'
_symmetry_space_group_name_Hall     '-P 2ac 2ab'
loop_
    _symmetry_equiv_pos_as_xyz
    'x, y, z'
    '-x+1/2, -y, z+1/2'
    '-x, y+1/2, -z+1/2'
    'x+1/2, -y+1/2, -z'
    '-x, -y, -z'
    'x-1/2, y, -z-1/2'
    'x, -y-1/2, z-1/2'
    '-x-1/2, y-1/2, z'
_cell_length_a     15.5150(6)
_cell_length_b     12.9137(6)
_cell_length_c     17.8323(6)
_cell_angle_alpha     90.00
_cell_angle_beta     90.00
_cell_angle_gamma     90.00
_cell_volume     3572.8(2)
_cell_formula_units_Z     8
_cell_measurement_reflns_used     4327
_cell_measurement_theta_min     2.3
_cell_measurement_theta_max     28.3
_cell_measurement_temperature     295(2)
_exptl_crystal_description     block
_exptl_crystal_colour     yellow
_exptl_crystal_size_max     0.28
_exptl_crystal_size_mid     0.24
_exptl_crystal_size_min     0.20
_exptl_crystal_density_diffrn     1.503
_exptl_crystal_density_meas     ?
_exptl_crystal_density_method     'not measured'
_exptl_crystal_F_000     1680
_exptl_absorpt_coefficient_mu     0.120
_exptl_absorpt_correction_type     multi-scan
_exptl_absorpt_process_details     '(SADABS; Sheldrick, 1996)'
_exptl_absorpt_correction_T_min     0.9673
_exptl_absorpt_correction_T_max     0.9765
_exptl_special_details     ?
_diffrn_ambient_temperature     295(2)
_diffrn_radiation_type     MoK\a
_diffrn_radiation_wavelength     0.71073
_diffrn_radiation_source     'fine-focus sealed tube'
_diffrn_radiation_monochromator     graphite
_diffrn_measurement_device_type     'Bruker Kappa APEXII CCD'
_diffrn_measurement_method     '\w and \f'
_diffrn_detector_area_resol_mean     ?
_diffrn_reflns_number     19568
_diffrn_reflns_av_R_equivalents     0.0277
_diffrn_reflns_av_sigmaI/netI     0.0275
_diffrn_reflns_theta_min     2.28
_diffrn_reflns_theta_max     28.31
_diffrn_reflns_theta_full     28.31
_diffrn_measured_fraction_theta_max     1.000
_diffrn_measured_fraction_theta_full     1.000
_diffrn_reflns_limit_h_min     -20
_diffrn_reflns_limit_h_max     13
_diffrn_reflns_limit_k_min     -17
_diffrn_reflns_limit_k_max     7
_diffrn_reflns_limit_l_min     -23
_diffrn_reflns_limit_l_max     23
_diffrn_standards_number     0
_diffrn_standards_interval_count     ?
_diffrn_standards_interval_time     0
_diffrn_standards_decay_%     ?
_refine_special_details     ?
_reflns_number_total     4447
_reflns_number_gt     3352
_reflns_threshold_expression     I>2\s(I)
_refine_ls_structure_factor_coef     Fsqd
_refine_ls_matrix_type     full
_refine_ls_R_factor_all     0.0582
_refine_ls_R_factor_gt     0.0417
_refine_ls_wR_factor_gt     0.1074
_refine_ls_wR_factor_ref     0.1189
_refine_ls_goodness_of_fit_ref     1.027
_refine_ls_restrained_S_all     1.027
_refine_ls_number_reflns     4447
_refine_ls_number_parameters     295
_refine_ls_number_restraints     8
_refine_ls_number_constraints     0
_refine_ls_hydrogen_treatment     mixed
_refine_ls_weighting_scheme     calc
_refine_ls_weighting_details
         'calc w=1/[\s^2^(Fo^2^)+(0.0577P)^2^+0.7906P] where P=(Fo^2^+2Fc^2^)/3'
_atom_sites_solution_hydrogens     geom
_atom_sites_solution_primary     direct
_atom_sites_solution_secondary     difmap
_refine_ls_shift/su_max     0.000
_refine_ls_shift/su_mean     0.000
_refine_diff_density_max     0.237
_refine_diff_density_min     -0.202
_refine_ls_extinction_method     'SHELXL97 (Sheldrick, 2008)'
_refine_ls_extinction_coef     0.0028(5)
_refine_ls_extinction_expression
                                  'Fc^*^=kFc[1+0.001xFc^2^\l^3^/sin(2\q)]^-1/4^'
loop_
    _atom_type_symbol
    _atom_type_description
    _atom_type_scat_dispersion_real
    _atom_type_scat_dispersion_imag
    _atom_type_scat_source
    'C' 'C' 0.0033 0.0016
                         'International Tables Vol C Tables 4.2.6.8 and 6.1.1.4'
    'H' 'H' 0.0000 0.0000
                         'International Tables Vol C Tables 4.2.6.8 and 6.1.1.4'
    'N' 'N' 0.0061 0.0033
                         'International Tables Vol C Tables 4.2.6.8 and 6.1.1.4'
    'O' 'O' 0.0106 0.0060
                         'International Tables Vol C Tables 4.2.6.8 and 6.1.1.4'
_computing_data_collection     'APEX2 (Bruker, 2003)'
_computing_cell_refinement     'SAINT (Bruker, 2003)'
_computing_data_reduction     'SAINT (Bruker, 2003)'
_computing_structure_solution     'SHELXS97 (Sheldrick, 2008)'
_computing_structure_refinement     'SHELXL97 (Sheldrick, 2008)'
_computing_molecular_graphics     'PLATON (Spek, 2009)'
_computing_publication_material     'SHELXL97 (Sheldrick, 2008)'
loop_
    _atom_site_type_symbol
    _atom_site_label
    _atom_site_fract_x
    _atom_site_fract_y
    _atom_site_fract_z
    _atom_site_U_iso_or_equiv
    _atom_site_adp_type
    _atom_site_calc_flag
    _atom_site_refinement_flags
    _atom_site_occupancy
    _atom_site_symmetry_multiplicity
    _atom_site_disorder_assembly
    _atom_site_disorder_group
    C C1 0.20295(11) 0.13223(11) 0.30457(8) 0.0472(4) Uani d . 1 1 . .
    C C2 0.18602(9) 0.11918(10) 0.22906(8) 0.0406(3) Uani d . 1 1 . .
    H H2 0.1305 0.1048 0.2123 0.049 Uiso calc R 1 1 . .
    C C3 0.25379(9) 0.12802(10) 0.17907(8) 0.0365(3) Uani d . 1 1 . .
    C C4 0.33676(9) 0.14713(12) 0.20566(9) 0.0475(4) Uani d . 1 1 . .
    H H4 0.3826 0.1521 0.1723 0.057 Uiso calc R 1 1 . .
    C C5 0.35064(12) 0.15871(14) 0.28162(10) 0.0597(5) Uani d . 1 1 . .
    H H5 0.4062 0.1712 0.2989 0.072 Uiso calc R 1 1 . .
    C C6 0.28408(13) 0.15216(13) 0.33219(9) 0.0586(5) Uani d . 1 1 . .
    H H6 0.2935 0.1609 0.3833 0.070 Uiso calc R 1 1 . .
    C C7 0.01234(8) 0.66741(10) 0.47227(7) 0.0337(3) Uani d . 1 1 . .
    C C8 0.08123(8) 0.82016(10) 0.49038(7) 0.0337(3) Uani d . 1 1 . .
    C C9 0.14073(8) 0.67001(10) 0.53192(7) 0.0322(3) Uani d . 1 1 . .
    C C10 -0.15540(9) 0.60489(10) 0.68536(8) 0.0383(3) Uani d . 1 1 . .
    C C11 -0.07322(10) 0.59736(15) 0.65597(9) 0.0546(4) Uani d . 1 1 . .
    H H11 -0.0643 0.5851 0.6052 0.066 Uiso calc R 1 1 . .
    C C12 -0.00506(10) 0.60861(16) 0.70459(10) 0.0595(5) Uani d . 1 1 . .
    H H12 0.0510 0.6040 0.6864 0.071 Uiso calc R 1 1 . .
    C C13 -0.01848(9) 0.62665(13) 0.78025(9) 0.0464(4) Uani d . 1 1 . .
    H H13 0.0283 0.6340 0.8124 0.056 Uiso calc R 1 1 . .
    C C14 -0.10170(8) 0.63378(10) 0.80810(8) 0.0365(3) Uani d . 1 1 . .
    C C15 -0.17126(8) 0.62232(10) 0.76020(8) 0.0369(3) Uani d . 1 1 . .
    H H15 -0.2274 0.6263 0.7782 0.044 Uiso calc R 1 1 . .
    N N1 0.13017(13) 0.12490(12) 0.35762(9) 0.0659(4) Uani d . 1 1 . .
    N N2 0.01376(7) 0.77043(9) 0.46051(6) 0.0361(3) Uani d . 1 1 . .
    N N3 0.14703(7) 0.77395(8) 0.52606(6) 0.0354(2) Uani d . 1 1 . .
    N N4 0.07430(6) 0.61329(8) 0.50739(6) 0.0345(3) Uani d . 1 1 . .
    N N5 -0.05479(8) 0.61359(11) 0.44621(8) 0.0461(3) Uani d D 1 1 . .
    N N6 0.08276(9) 0.92415(10) 0.48582(8) 0.0457(3) Uani d D 1 1 . .
    N N7 0.20470(8) 0.61983(10) 0.56654(8) 0.0445(3) Uani d D 1 1 . .
    N N8 -0.22955(8) 0.59341(10) 0.63461(7) 0.0459(3) Uani d . 1 1 . .
    O O1 0.23651(6) 0.11610(8) 0.10455(6) 0.0433(3) Uani d D 1 1 . .
    O O2 0.14494(13) 0.13811(14) 0.42402(8) 0.1006(6) Uani d . 1 1 . .
    O O3 0.05950(11) 0.10386(16) 0.33363(10) 0.0968(5) Uani d . 1 1 . .
    O O4 -0.11865(7) 0.65065(10) 0.88192(6) 0.0537(3) Uani d D 1 1 . .
    O O5 -0.30194(7) 0.60094(10) 0.66114(7) 0.0583(3) Uani d . 1 1 . .
    O O6 -0.21580(9) 0.57499(12) 0.56836(6) 0.0716(4) Uani d . 1 1 . .
    H H1 0.2744(10) 0.1481(14) 0.0807(10) 0.068(6) Uiso d D 1 1 . .
    H H4A -0.0754(9) 0.6682(15) 0.9062(9) 0.064(6) Uiso d D 1 1 . .
    H H6A 0.0446(9) 0.9511(14) 0.4564(9) 0.065(5) Uiso d D 1 1 . .
    H H6B 0.1328(8) 0.9538(13) 0.4931(10) 0.061(5) Uiso d D 1 1 . .
    H H7A 0.2051(10) 0.5516(7) 0.5665(9) 0.048(4) Uiso d D 1 1 . .
    H H7B 0.2525(8) 0.6534(12) 0.5769(9) 0.050(5) Uiso d D 1 1 . .
    H H5A -0.0593(11) 0.5475(8) 0.4593(10) 0.061(5) Uiso d D 1 1 . .
    H H5B -0.1003(8) 0.6483(13) 0.4321(10) 0.058(5) Uiso d D 1 1 . .
loop_
    _atom_site_aniso_label
    _atom_site_aniso_U_11
    _atom_site_aniso_U_22
    _atom_site_aniso_U_33
    _atom_site_aniso_U_12
    _atom_site_aniso_U_13
    _atom_site_aniso_U_23
    C1 0.0631(10) 0.0362(7) 0.0423(8) -0.0015(7) 0.0035(7) 0.0051(6)
    C2 0.0372(7) 0.0385(7) 0.0461(7) -0.0032(6) -0.0005(6) 0.0041(6)
    C3 0.0350(7) 0.0346(6) 0.0398(7) -0.0048(5) -0.0051(5) 0.0045(5)
    C4 0.0369(8) 0.0514(8) 0.0542(8) -0.0108(6) -0.0080(7) 0.0107(7)
    C5 0.0587(10) 0.0596(10) 0.0608(10) -0.0195(8) -0.0260(9) 0.0123(8)
    C6 0.0849(13) 0.0476(9) 0.0433(8) -0.0136(8) -0.0168(9) 0.0063(7)
    C7 0.0258(6) 0.0459(7) 0.0293(6) 0.0013(5) -0.0018(5) 0.0003(5)
    C8 0.0298(6) 0.0419(7) 0.0295(6) 0.0021(5) 0.0051(5) 0.0018(5)
    C9 0.0252(6) 0.0416(7) 0.0300(6) 0.0001(5) -0.0010(5) 0.0011(5)
    C10 0.0370(7) 0.0373(6) 0.0405(7) -0.0007(5) -0.0052(6) 0.0000(5)
    C11 0.0469(9) 0.0779(11) 0.0391(7) 0.0020(8) 0.0061(7) -0.0013(7)
    C12 0.0330(8) 0.0935(13) 0.0520(9) 0.0002(8) 0.0107(7) -0.0027(9)
    C13 0.0281(7) 0.0632(9) 0.0479(8) -0.0024(6) -0.0015(6) -0.0034(7)
    C14 0.0300(7) 0.0396(6) 0.0399(7) -0.0037(5) 0.0012(5) -0.0049(5)
    C15 0.0271(6) 0.0389(6) 0.0447(7) -0.0028(5) 0.0000(5) -0.0056(5)
    N1 0.0904(13) 0.0530(8) 0.0543(9) 0.0022(8) 0.0230(9) 0.0047(7)
    N2 0.0293(6) 0.0447(6) 0.0342(5) 0.0039(5) -0.0022(4) 0.0046(4)
    N3 0.0287(5) 0.0406(6) 0.0370(6) -0.0036(4) -0.0031(4) 0.0018(4)
    N4 0.0259(5) 0.0399(6) 0.0377(6) 0.0000(4) -0.0052(4) 0.0012(4)
    N5 0.0306(6) 0.0515(7) 0.0561(7) -0.0013(6) -0.0156(6) 0.0033(6)
    N6 0.0431(8) 0.0406(6) 0.0535(7) 0.0022(6) 0.0009(6) 0.0055(5)
    N7 0.0294(6) 0.0457(7) 0.0585(8) -0.0017(5) -0.0150(6) 0.0062(6)
    N8 0.0481(8) 0.0436(6) 0.0460(7) 0.0003(6) -0.0104(6) -0.0007(5)
    O1 0.0350(5) 0.0563(6) 0.0386(5) -0.0122(5) -0.0010(4) 0.0022(4)
    O2 0.1446(16) 0.1092(13) 0.0480(8) 0.0043(11) 0.0257(9) -0.0016(8)
    O3 0.0729(10) 0.1297(15) 0.0876(11) -0.0121(10) 0.0340(9) -0.0054(10)
    O4 0.0298(5) 0.0893(8) 0.0421(6) -0.0117(5) 0.0014(4) -0.0207(5)
    O5 0.0396(6) 0.0704(8) 0.0648(7) 0.0011(5) -0.0132(5) -0.0101(6)
    O6 0.0719(9) 0.1012(10) 0.0417(6) 0.0024(8) -0.0125(6) -0.0077(6)
_geom_special_details     ?
loop_
    _geom_bond_atom_site_label_1
    _geom_bond_atom_site_label_2
    _geom_bond_site_symmetry_2
    _geom_bond_distance
    _geom_bond_publ_flag
    C1 C6 . 1.376(2) ?
    C1 C2 . 1.382(2) ?
    C1 N1 . 1.476(2) ?
    C2 C3 . 1.383(2) ?
    C2 H2 . 0.9300 ?
    C3 O1 . 1.3644(16) ?
    C3 C4 . 1.3938(19) ?
    C4 C5 . 1.380(2) ?
    C4 H4 . 0.9300 ?
    C5 C6 . 1.374(3) ?
    C5 H5 . 0.9300 ?
    C6 H6 . 0.9300 ?
    C7 N5 . 1.3356(17) ?
    C7 N4 . 1.3434(16) ?
    C7 N2 . 1.3469(18) ?
    C8 N2 . 1.3385(16) ?
    C8 N3 . 1.3429(16) ?
    C8 N6 . 1.3456(19) ?
    C9 N7 . 1.3364(17) ?
    C9 N4 . 1.3380(16) ?
    C9 N3 . 1.3498(17) ?
    C10 C15 . 1.3756(19) ?
    C10 C11 . 1.382(2) ?
    C10 N8 . 1.4712(18) ?
    C11 C12 . 1.375(2) ?
    C11 H11 . 0.9300 ?
    C12 C13 . 1.385(2) ?
    C12 H12 . 0.9300 ?
    C13 C14 . 1.3865(19) ?
    C13 H13 . 0.9300 ?
    C14 O4 . 1.3599(16) ?
    C14 C15 . 1.3842(18) ?
    C15 H15 . 0.9300 ?
    N1 O3 . 1.208(2) ?
    N1 O2 . 1.218(2) ?
    N5 H5A . 0.888(9) ?
    N5 H5B . 0.874(9) ?
    N6 H6A . 0.863(9) ?
    N6 H6B . 0.875(9) ?
    N7 H7A . 0.881(9) ?
    N7 H7B . 0.878(9) ?
    N8 O5 . 1.2226(16) ?
    N8 O6 . 1.2238(17) ?
    O1 H1 . 0.835(9) ?
    O4 H4A . 0.830(9) ?
loop_
    _geom_angle_atom_site_label_1
    _geom_angle_atom_site_label_2
    _geom_angle_atom_site_label_3
    _geom_angle_site_symmetry_1
    _geom_angle_site_symmetry_3
    _geom_angle
    _geom_angle_publ_flag
    C6 C1 C2 . . 123.05(15) ?
    C6 C1 N1 . . 118.84(15) ?
    C2 C1 N1 . . 118.10(15) ?
    C1 C2 C3 . . 118.25(14) ?
    C1 C2 H2 . . 120.9 ?
    C3 C2 H2 . . 120.9 ?
    O1 C3 C2 . . 117.97(12) ?
    O1 C3 C4 . . 122.19(13) ?
    C2 C3 C4 . . 119.83(13) ?
    C5 C4 C3 . . 119.82(15) ?
    C5 C4 H4 . . 120.1 ?
    C3 C4 H4 . . 120.1 ?
    C6 C5 C4 . . 121.37(15) ?
    C6 C5 H5 . . 119.3 ?
    C4 C5 H5 . . 119.3 ?
    C5 C6 C1 . . 117.66(15) ?
    C5 C6 H6 . . 121.2 ?
    C1 C6 H6 . . 121.2 ?
    N5 C7 N4 . . 116.71(12) ?
    N5 C7 N2 . . 118.20(12) ?
    N4 C7 N2 . . 125.08(11) ?
    N2 C8 N3 . . 124.74(12) ?
    N2 C8 N6 . . 117.95(12) ?
    N3 C8 N6 . . 117.30(12) ?
    N7 C9 N4 . . 117.24(12) ?
    N7 C9 N3 . . 117.65(12) ?
    N4 C9 N3 . . 125.09(11) ?
    C15 C10 C11 . . 122.99(13) ?
    C15 C10 N8 . . 118.25(12) ?
    C11 C10 N8 . . 118.76(13) ?
    C12 C11 C10 . . 117.58(14) ?
    C12 C11 H11 . . 121.2 ?
    C10 C11 H11 . . 121.2 ?
    C11 C12 C13 . . 121.09(14) ?
    C11 C12 H12 . . 119.5 ?
    C13 C12 H12 . . 119.5 ?
    C12 C13 C14 . . 120.01(14) ?
    C12 C13 H13 . . 120.0 ?
    C14 C13 H13 . . 120.0 ?
    O4 C14 C15 . . 117.63(12) ?
    O4 C14 C13 . . 122.51(12) ?
    C15 C14 C13 . . 119.86(13) ?
    C10 C15 C14 . . 118.47(12) ?
    C10 C15 H15 . . 120.8 ?
    C14 C15 H15 . . 120.8 ?
    O3 N1 O2 . . 123.13(18) ?
    O3 N1 C1 . . 118.81(16) ?
    O2 N1 C1 . . 118.04(19) ?
    C8 N2 C7 . . 115.13(11) ?
    C8 N3 C9 . . 115.05(11) ?
    C9 N4 C7 . . 114.76(11) ?
    C7 N5 H5A . . 118.0(12) ?
    C7 N5 H5B . . 117.7(12) ?
    H5A N5 H5B . . 120.4(17) ?
    C8 N6 H6A . . 115.2(13) ?
    C8 N6 H6B . . 116.3(12) ?
    H6A N6 H6B . . 121.5(19) ?
    C9 N7 H7A . . 119.3(11) ?
    C9 N7 H7B . . 119.0(11) ?
    H7A N7 H7B . . 119.2(15) ?
    O5 N8 O6 . . 123.30(13) ?
    O5 N8 C10 . . 118.19(12) ?
    O6 N8 C10 . . 118.50(13) ?
    C3 O1 H1 . . 107.5(14) ?
    C14 O4 H4A . . 113.1(13) ?
loop_
    _geom_torsion_atom_site_label_1
    _geom_torsion_atom_site_label_2
    _geom_torsion_atom_site_label_3
    _geom_torsion_atom_site_label_4
    _geom_torsion_site_symmetry_1
    _geom_torsion_site_symmetry_2
    _geom_torsion_site_symmetry_3
    _geom_torsion_site_symmetry_4
    _geom_torsion
    _geom_torsion_publ_flag
    C6 C1 C2 C3 . . . . -0.9(2) ?
    N1 C1 C2 C3 . . . . 178.75(12) ?
    C1 C2 C3 O1 . . . . -179.35(12) ?
    C1 C2 C3 C4 . . . . 1.5(2) ?
    O1 C3 C4 C5 . . . . 179.91(14) ?
    C2 C3 C4 C5 . . . . -1.0(2) ?
    C3 C4 C5 C6 . . . . -0.2(3) ?
    C4 C5 C6 C1 . . . . 0.8(3) ?
    C2 C1 C6 C5 . . . . -0.3(2) ?
    N1 C1 C6 C5 . . . . -179.92(14) ?
    C15 C10 C11 C12 . . . . -0.4(3) ?
    N8 C10 C11 C12 . . . . 179.86(15) ?
    C10 C11 C12 C13 . . . . 0.1(3) ?
    C11 C12 C13 C14 . . . . -0.1(3) ?
    C12 C13 C14 O4 . . . . 179.52(15) ?
    C12 C13 C14 C15 . . . . 0.3(2) ?
    C11 C10 C15 C14 . . . . 0.6(2) ?
    N8 C10 C15 C14 . . . . -179.63(12) ?
    O4 C14 C15 C10 . . . . -179.81(12) ?
    C13 C14 C15 C10 . . . . -0.6(2) ?
    C6 C1 N1 O3 . . . . -177.46(17) ?
    C2 C1 N1 O3 . . . . 2.9(2) ?
    C6 C1 N1 O2 . . . . 0.8(2) ?
    C2 C1 N1 O2 . . . . -178.81(16) ?
    N3 C8 N2 C7 . . . . 3.86(18) ?
    N6 C8 N2 C7 . . . . -174.73(12) ?
    N5 C7 N2 C8 . . . . 177.70(12) ?
    N4 C7 N2 C8 . . . . -3.47(18) ?
    N2 C8 N3 C9 . . . . -1.28(18) ?
    N6 C8 N3 C9 . . . . 177.32(12) ?
    N7 C9 N3 C8 . . . . 179.61(12) ?
    N4 C9 N3 C8 . . . . -2.16(18) ?
    N7 C9 N4 C7 . . . . -179.26(12) ?
    N3 C9 N4 C7 . . . . 2.50(18) ?
    N5 C7 N4 C9 . . . . 179.35(12) ?
    N2 C7 N4 C9 . . . . 0.50(18) ?
    C15 C10 N8 O5 . . . . 0.72(19) ?
    C11 C10 N8 O5 . . . . -179.50(14) ?
    C15 C10 N8 O6 . . . . -177.97(14) ?
    C11 C10 N8 O6 . . . . 1.8(2) ?
loop_
    _geom_hbond_atom_site_label_D
    _geom_hbond_atom_site_label_H
    _geom_hbond_atom_site_label_A
    _geom_hbond_site_symmetry_A
    _geom_hbond_distance_DH
    _geom_hbond_distance_HA
    _geom_hbond_distance_DA
    _geom_hbond_angle_DHA
    _geom_hbond_publ_flag
    O1 H1 N3 2_564 0.835(9) 1.857(10) 2.6907(14) 176(2) yes
    O4 H4A N2 7_576 0.830(9) 1.865(10) 2.6876(14) 170(2) yes
    N5 H5A N4 5_566 0.888(9) 2.172(10) 3.0594(18) 178(17) yes
    N5 H5B O1 3 0.874(9) 2.250(14) 2.9613(16) 138(15) yes
    N7 H7A O1 7_566 0.881(9) 2.321(10) 3.1600(17) 159(14) yes
    N7 H7B O4 6_657 0.878(9) 2.131(12) 2.9180(16) 149(15) yes
    C6 H6 Cg3 8_655 0.93 2.953 3.7504(18) 145 yes
_iucr_refine_instructions_details
;
TITL I in Pbca
CELL  0.71073  15.5150  12.9137  17.8323   90.000   90.000   90.000
ZERR     8.00   0.0006   0.0006   0.0006    0.000    0.000    0.000
LATT   1
SYMM  1/2 - X, - Y, 1/2 + Z
SYMM  - X, 1/2 + Y, 1/2 - Z
SYMM  1/2 + X, 1/2 - Y, - Z
SFAC  C    H    N    O
UNIT  120  128  64   48
MERG   2
HTAB O1 N3_$1
EQIV $1 1/2-x,1-y,-1/2+z
HTAB O4 N2_$2
EQIV $2 x,3/2-y,1/2+z
HTAB N5 N4_$3
EQIV $3 -x,1-y,1-z
HTAB N5 O1_$4
EQIV $4 -x,1/2+y,1/2-z
HTAB N7 O1_$5
EQIV $5 x,1/2-y,1/2+z
HTAB N7 O4_$6
EQIV $6 1/2+x,y,3/2-z
DFIX 0.88 0.01 N6 H6A N6 H6B N5 H5A N5 H5B N7 H7A N7 H7B
DFIX 0.82 0.01 O1 H1 O4 H4A
FMAP   2
PLAN   20
SIZE     0.20   0.24   0.28
ACTA
BOND   $H
CONF
L.S.  4
TEMP    22.00
WGHT    0.057700    0.790600
EXTI    0.002823
FVAR       0.06256
C1    1    0.202953    0.132226    0.304573    11.00000    0.06311    0.03618 =
         0.04234    0.00513    0.00349   -0.00151
C2    1    0.186022    0.119179    0.229062    11.00000    0.03720    0.03848 =
         0.04610    0.00410   -0.00046   -0.00323
AFIX  43
H2    2    0.130526    0.104835    0.212309    11.00000   -1.20000
AFIX   0
C3    1    0.253788    0.128017    0.179072    11.00000    0.03504    0.03464 =
         0.03985    0.00447   -0.00506   -0.00475
C4    1    0.336756    0.147132    0.205657    11.00000    0.03686    0.05141 =
         0.05421    0.01073   -0.00795   -0.01083
AFIX  43
H4    2    0.382635    0.152069    0.172284    11.00000   -1.20000
AFIX   0
C5    1    0.350638    0.158710    0.281621    11.00000    0.05868    0.05958 =
         0.06083    0.01235   -0.02602   -0.01947
AFIX  43
H5    2    0.406212    0.171210    0.298944    11.00000   -1.20000
AFIX   0
C6    1    0.284076    0.152157    0.332191    11.00000    0.08494    0.04764 =
         0.04326    0.00634   -0.01679   -0.01358
AFIX  43
H6    2    0.293515    0.160886    0.383304    11.00000   -1.20000
AFIX   0
C7    1    0.012342    0.667408    0.472268    11.00000    0.02582    0.04594 =
         0.02930    0.00026   -0.00176    0.00127
C8    1    0.081226    0.820156    0.490376    11.00000    0.02977    0.04186 =
         0.02955    0.00177    0.00508    0.00210
C9    1    0.140732    0.670008    0.531921    11.00000    0.02523    0.04157 =
         0.02996    0.00105   -0.00097    0.00009
C10   1   -0.155396    0.604889    0.685360    11.00000    0.03700    0.03727 =
         0.04051   -0.00002   -0.00521   -0.00070
C11   1   -0.073216    0.597363    0.655975    11.00000    0.04694    0.07788 =
         0.03911   -0.00127    0.00609    0.00203
AFIX  43
H11   2   -0.064330    0.585133    0.605165    11.00000   -1.20000
AFIX   0
C12   1   -0.005057    0.608615    0.704590    11.00000    0.03300    0.09354 =
         0.05195   -0.00268    0.01071    0.00025
AFIX  43
H12   2    0.050974    0.604035    0.686360    11.00000   -1.20000
AFIX   0
C13   1   -0.018476    0.626654    0.780251    11.00000    0.02809    0.06321 =
         0.04793   -0.00338   -0.00152   -0.00239
AFIX  43
H13   2    0.028342    0.633990    0.812383    11.00000   -1.20000
AFIX   0
C14   1   -0.101704    0.633778    0.808099    11.00000    0.03000    0.03964 =
         0.03988   -0.00491    0.00123   -0.00367
C15   1   -0.171255    0.622324    0.760197    11.00000    0.02708    0.03888 =
         0.04467   -0.00561   -0.00004   -0.00277
AFIX  43
H15   2   -0.227416    0.626323    0.778195    11.00000   -1.20000
AFIX   0
N1    3    0.130171    0.124904    0.357618    11.00000    0.09042    0.05300 =
         0.05433    0.00469    0.02298    0.00219
N2    3    0.013759    0.770426    0.460514    11.00000    0.02928    0.04468 =
         0.03423    0.00459   -0.00223    0.00387
N3    3    0.147032    0.773947    0.526064    11.00000    0.02865    0.04057 =
         0.03703    0.00184   -0.00314   -0.00359
N4    3    0.074298    0.613287    0.507393    11.00000    0.02586    0.03990 =
         0.03769    0.00122   -0.00516    0.00001
N5    3   -0.054790    0.613590    0.446212    11.00000    0.03061    0.05149 =
         0.05611    0.00327   -0.01555   -0.00126
N6    3    0.082765    0.924150    0.485823    11.00000    0.04313    0.04058 =
         0.05348    0.00548    0.00085    0.00221
N7    3    0.204697    0.619832    0.566542    11.00000    0.02943    0.04569 =
         0.05851    0.00617   -0.01502   -0.00169
N8    3   -0.229547    0.593415    0.634614    11.00000    0.04807    0.04358 =
         0.04600   -0.00072   -0.01040    0.00026
O1    4    0.236508    0.116098    0.104550    11.00000    0.03498    0.05634 =
         0.03864    0.00223   -0.00098   -0.01221
O2    4    0.144939    0.138110    0.424020    11.00000    0.14458    0.10916 =
         0.04803   -0.00160    0.02570    0.00426
O3    4    0.059500    0.103857    0.333625    11.00000    0.07295    0.12973 =
         0.08763   -0.00544    0.03402   -0.01212
O4    4   -0.118653    0.650652    0.881919    11.00000    0.02985    0.08929 =
         0.04205   -0.02070    0.00142   -0.01175
O5    4   -0.301940    0.600937    0.661138    11.00000    0.03959    0.07042 =
         0.06478   -0.01010   -0.01320    0.00115
O6    4   -0.215803    0.574994    0.568365    11.00000    0.07186    0.10116 =
         0.04165   -0.00773   -0.01247    0.00238
H1    2    0.274391    0.148092    0.080735    11.00000    0.06808
H4A   2   -0.075384    0.668185    0.906215    11.00000    0.06362
H6A   2    0.044633    0.951054    0.456449    11.00000    0.06453
H6B   2    0.132813    0.953763    0.493107    11.00000    0.06074
H7A   2    0.205058    0.551623    0.566531    11.00000    0.04837
H7B   2    0.252469    0.653379    0.576866    11.00000    0.04966
H5A   2   -0.059299    0.547472    0.459323    11.00000    0.06087
H5B   2   -0.100336    0.648299    0.432055    11.00000    0.05772
HKLF 4
REM  I in Pbca
REM R1 =  0.0417 for   3352 Fo > 4sig(Fo)  and  0.0582 for all   4447 data
REM    295 parameters refined using      8 restraints
END
WGHT      0.0577      0.7905
REM Highest difference peak  0.237,  deepest hole -0.202,  1-sigma level  0.045
Q1    1   0.1685  0.2021  0.4188  11.00000  0.05    0.24
Q2    1   0.1538  0.7227  0.5122  11.00000  0.05    0.23
Q3    1   0.1887  0.7967  0.5333  11.00000  0.05    0.21
Q4    1   0.1306  0.7305  0.5512  11.00000  0.05    0.21
Q5    1   0.0749  0.5495  0.5218  11.00000  0.05    0.19
Q6    1   0.0048  0.7263  0.4867  11.00000  0.05    0.19
Q7    1   0.0341  0.7971  0.4898  11.00000  0.05    0.18
Q8    1   0.1093  0.7948  0.5183  11.00000  0.05    0.18
Q9    1  -0.2218  0.6350  0.5865  11.00000  0.05    0.18
Q10   1  -0.1614  0.6565  0.7123  11.00000  0.05    0.18
Q11   1  -0.1173  0.5784  0.6783  11.00000  0.05    0.18
Q12   1  -0.0280  0.7941  0.4472  11.00000  0.05    0.16
Q13   1   0.3008  0.1093  0.1939  11.00000  0.05    0.16
Q14   1  -0.1097  0.6406  0.6677  11.00000  0.05    0.16
Q15   1  -0.0605  0.6072  0.7974  11.00000  0.05    0.15
Q16   1   0.2255  0.0928  0.2070  11.00000  0.05    0.15
Q17   1  -0.1637  0.5843  0.7237  11.00000  0.05    0.15
Q18   1   0.2472  0.1120  0.3179  11.00000  0.05    0.15
Q19   1   0.0281  0.7233  0.4455  11.00000  0.05    0.15
Q20   1   0.2384  0.1699  0.3132  11.00000  0.05    0.14
;
data_global
_journal_date_recd_electronic     2013-03-29
_journal_date_accepted     2013-04-24
_journal_name_full     'Acta Crystallographica, Section E'
_journal_year     2013
_journal_volume     69
_journal_issue      6
_journal_page_first     o827
_journal_page_last     o827
_journal_paper_category     QO
_journal_paper_doi     10.1107/S1600536813011148
_journal_coeditor_code     BH2476
_publ_contact_author_name     'G. Chakkaravarthi'
_publ_contact_author_address
;
Department of Physics
CPCL Polytechnic College
Chennai 600 068
India
;
_publ_contact_author_email
                         'chakkaravarthi_2005@yahoo.com, anbu_24663@yahoo.co.in'
_publ_contact_author_fax     ?
_publ_contact_author_phone     '09940334668'
_publ_section_title
;
3-Nitrophenol--1,3,5-triazine-2,4,6-triamine (2/1)
;
loop_
    _publ_author_name
    _publ_author_address
    "V. Sangeetha"
;
Department of Physics
D.G. Vaishnav College
Chennai 600 106
India
;
    "N. Kanagathara"
;
Department of Physics
Vel Tech Multi Tech Dr Rangarajan Dr Sakunthala Engineering College
Chennai 600 062
India
;
    "G. Chakkaravarthi"
;
Department of Physics
CPCL Polytechnic College
Chennai 600 068
India
;
    "M.K. Marchewka"
;
Institute of Low Temperature and Structure Research
Polish Academy of Sciences
50-950 Wroc\/law, 2
PO Box 937
Poland
;
    "G. Anbalagan"
;
Department of Physics
Presidency College
Chennai 600 005
India
;
