# Supplementary material for: 3-Nitro­phenol–1,3,5-triazine-2,4,6-tri­amine (2/1)
Source: Acta Crystallogr Sect E Struct Rep Online. 2013 May 4;69(Pt 6):o827. doi: 10.1107/S1600536813011148 (PMC3684915; doi:10.1107/S1600536813011148)
Supplement: Supplementary file 2 [file e-69-0o827-Isup2.hkl]

#
# h,k,l, Fc-squared, Fo-squared, sigma(Fo-squared) and status flag
#
data_I
_shelx_title ' I in Pbca'
_shelx_refln_list_code          4
_shelx_F_calc_maximum      733.59
_exptl_crystal_F_000      1680.00
_reflns_d_resolution_high  0.7493
 
loop_
 _symmetry_equiv_pos_as_xyz
 'x, y, z'
 '-x+1/2, -y, z+1/2'
 '-x, y+1/2, -z+1/2'
 'x+1/2, -y+1/2, -z'
 '-x, -y, -z'
 'x-1/2, y, -z-1/2'
 'x, -y-1/2, z-1/2'
 '-x-1/2, y-1/2, z'
 
_cell_length_a    15.5150
_cell_length_b    12.9137
_cell_length_c    17.8323
_cell_angle_alpha  90.000
_cell_angle_beta   90.000
_cell_angle_gamma  90.000
 
_shelx_F_squared_multiplier     1.000
 
loop_
 _refln_index_h
 _refln_index_k
 _refln_index_l
 _refln_F_squared_calc
 _refln_F_squared_meas
 _refln_F_squared_sigma
 _refln_observed_status
   2   0   0    16024.59    16311.10    335.48 o
   4   0   0       11.56       15.45      2.54 o
   6   0   0       10.60        5.11      2.56 o
   8   0   0       91.36       46.00      5.11 o
  10   0   0       11.14        0.00      5.11 o
  12   0   0     1221.93     1210.00     35.81 o
  14   0   0     3684.94     3531.81     84.58 o
  16   0   0      125.71      112.44     12.78 o
  18   0   0       79.37       56.22     10.22 o
  20   0   0       33.47       48.55     12.78 o
   2   1   0     1378.83     1413.83     17.82 o
   4   1   0      786.26      753.69     10.35 o
   6   1   0       51.84       46.12      1.70 o
   8   1   0      912.28      910.92     11.30 o
  10   1   0      577.75      602.46     14.46 o
  12   1   0       24.08       23.28      3.61 o
  14   1   0      604.03      565.26     16.27 o
  16   1   0     3742.50     3745.25     64.30 o
  18   1   0      147.72      143.31      9.82 o
  20   1   0       23.59       29.54      7.23 o
   0   2   0     4068.01     4935.76     81.98 o
   2   2   0     2773.80     2691.37     33.74 o
   4   2   0     3638.63     3524.78     44.13 o
   6   2   0     9846.09    10781.28    131.96 o
   8   2   0     5548.22     5978.18     87.78 o
  10   2   0      101.60       93.66      3.27 o
  12   2   0       95.72       98.40      7.23 o
  14   2   0       83.11       74.90      7.67 o
  16   2   0       20.42       15.33      5.42 o
  18   2   0       35.58       35.96      7.23 o
  20   2   0        5.38       14.05      8.94 o
   2   3   0    43817.80    42752.78    844.53 o
   4   3   0       48.86       79.22      3.61 o
   6   3   0      563.23      540.90      9.28 o
   8   3   0     3251.40     3597.64     45.92 o
  10   3   0     3026.65     3208.14     41.92 o
  12   3   0      852.82      813.18     28.13 o
  14   3   0      940.96      976.84     23.51 o
  16   3   0      344.81      372.22     14.46 o
  18   3   0      275.04      322.52     14.46 o
  20   3   0       98.13      102.63     20.44 o
   0   4   0   538160.50   447005.88  29831.80 o
   2   4   0    20122.67    20194.75    369.89 o
   4   4   0       11.67       15.62      1.48 o
   6   4   0     2488.35     2502.50    124.61 o
   8   4   0      934.43     1072.94     16.70 o
  10   4   0       34.94       37.15      3.27 o
  12   4   0       90.82      120.10     10.22 o
  14   4   0       52.04       39.29      6.13 o
  16   4   0      303.60      313.08     12.65 o
  18   4   0       17.06       14.60      6.13 o
  20   4   0        3.63       12.78     10.22 o
   2   5   0     7183.74     7481.86     93.08 o
   4   5   0     1333.63     1432.79     20.70 o
   6   5   0     2412.47     2411.68     32.56 o
   8   5   0      347.80      361.31      8.04 o
  10   5   0      267.40      286.59      6.54 o
  12   5   0     1074.42     1094.63     33.25 o
  14   5   0       33.93       35.77     10.22 o
  16   5   0      285.03      271.77     15.33 o
  18   5   0       87.42       94.62      9.03 o
   0   6   0     4461.46     4288.91     67.24 o
   2   6   0        2.01       -1.70      2.81 o
   4   6   0     6171.52     5977.73     76.32 o
   6   6   0     1742.06     1745.73     25.13 o
   8   6   0     2670.68     2714.87     45.30 o
  10   6   0        1.90        1.28      3.31 o
  12   6   0      115.45      104.77     10.22 o
  14   6   0      203.77      209.56     15.33 o
  16   6   0       12.95       17.89     10.22 o
  18   6   0        0.00        4.02     10.22 o
   2   7   0     9598.23     9430.60    117.94 o
   4   7   0        0.56       -1.48      1.48 o
   6   7   0      138.35      139.31      5.26 o
   8   7   0      661.62      672.86     12.25 o
  10   7   0       25.05       33.07      3.58 o
  12   7   0      472.13      475.44     20.45 o
  14   7   0      723.71      720.94     28.12 o
  16   7   0      192.81      201.88     17.89 o
  18   7   0       97.74      100.25      9.03 o
   0   8   0    30137.88    30101.89    511.70 o
   2   8   0     1990.56     1927.73     28.09 o
   4   8   0      352.66      311.90      8.27 o
   6   8   0      568.33      541.52     11.25 o
   8   8   0        0.11       -2.95      2.95 o
  10   8   0        6.23        8.62      3.27 o
  12   8   0        4.79       20.44      7.67 o
  14   8   0      154.97      201.88     15.33 o
  16   8   0      136.16      158.43     15.33 o
  18   8   0       59.22       61.33     12.78 o
   2   9   0     1451.83     1408.22     22.16 o
   4   9   0      385.11      384.49      9.27 o
   6   9   0      431.41      448.39     14.21 o
   8   9   0      129.84      127.24      5.90 o
  10   9   0       69.38       75.40      7.53 o
  12   9   0      777.47      846.24     30.68 o
  14   9   0       27.86       28.11     10.22 o
  16   9   0        1.41        2.56     10.22 o
   0  10   0      209.41      195.92      9.04 o
   2  10   0        2.14        1.92      5.27 o
   4  10   0      552.41      512.22     11.81 o
   6  10   0      632.54      570.98     13.28 o
   8  10   0      998.54     1003.68     18.17 o
  10  10   0       53.64       52.08      4.79 o
  12  10   0       77.14       94.55     12.78 o
  14  10   0       74.17       74.10     12.78 o
  16  10   0       44.65       63.88     12.78 o
   2  11   0     1788.81     1683.19     26.60 o
   4  11   0       70.31       62.93      6.85 o
   6  11   0       10.29        7.30      3.72 o
   8  11   0      709.37      687.32     14.76 o
  10  11   0        7.36       11.07      4.43 o
  12  11   0       29.38       40.88     10.22 o
  14  11   0      376.95      398.70     23.00 o
   0  12   0      778.35      804.16     19.89 o
   2  12   0      331.68      317.02     10.33 o
   4  12   0       44.77       23.08      5.40 o
   6  12   0        3.19        1.83      3.72 o
   8  12   0       78.99       53.14      5.26 o
  10  12   0        2.33       -0.85      4.43 o
  12  12   0        7.34       -5.11      7.67 o
  14  12   0      222.22      237.66     17.89 o
   2  13   0      347.57      310.34     10.33 o
   4  13   0        1.70        5.96      6.42 o
   6  13   0        2.31       11.92      4.43 o
   8  13   0       12.75       18.74      4.43 o
  10  13   0        0.01        4.26      4.43 o
  12  13   0      237.93      255.55     17.89 o
   0  14   0      168.66      140.55      9.03 o
   2  14   0       23.62       11.92      4.43 o
   4  14   0       36.82       42.40      5.90 o
   6  14   0        0.00        2.56      4.43 o
   8  14   0       79.25       88.61      6.77 o
  10  14   0       41.51       40.99      5.90 o
  12  14   0       37.83       66.44     12.78 o
   2  15   0      141.34      147.04      7.78 o
   4  15   0      138.74      171.24     12.65 o
   6  15   0        0.60        6.81      4.43 o
   8  15   0      254.43      257.89     10.76 o
  10  15   0        2.12        3.25      4.79 o
   0  16   0      101.22       97.10     12.78 o
   2  16   0       10.05       17.03      5.90 o
   4  16   0        3.09        2.56      4.82 o
   6  16   0       66.86       92.33      8.51 o
   2  17   0       69.60       77.85      7.38 o
   1   1   1        1.28        3.83     10.43 o
   2   1   1     1727.47     1760.94     17.27 o
   3   1   1      608.12      580.47      5.51 o
   4   1   1        5.82        2.77      1.79 o
   5   1   1    13491.89    13077.50    114.10 o
   6   1   1     2995.25     3354.59     40.21 o
   7   1   1     5643.10     5937.94     56.94 o
   8   1   1      307.42      394.77      5.13 o
   9   1   1      167.27      136.35      2.70 o
  10   1   1      251.70      248.33      3.64 o
  11   1   1     1112.96     1102.76     15.95 o
  12   1   1       11.77       11.50      2.56 o
  13   1   1      711.66      714.43     19.56 o
  14   1   1     2526.62     2499.60     34.37 o
  15   1   1       51.67       46.21      5.11 o
  16   1   1       88.25       88.99      5.11 o
  17   1   1       45.19       48.14      5.11 o
  18   1   1       11.23       17.34      4.34 o
  19   1   1       11.82       13.87      4.34 o
  20   1   1      211.02      229.85     10.33 o
   0   2   1       60.21       72.22      1.28 o
   1   2   1      417.86      453.84      4.49 o
   2   2   1    14850.98    14480.73    228.03 o
   3   2   1     8634.07     8615.07    158.18 o
   4   2   1      506.91      414.17      5.86 o
   5   2   1    19679.94    19047.76    164.67 o
   6   2   1      863.19      939.19      9.55 o
   7   2   1       95.01       99.64      2.31 o
   8   2   1      108.61      134.04      2.31 o
   9   2   1      235.83      262.35      3.62 o
  10   2   1     5819.52     5698.83     55.42 o
  11   2   1     2362.35     2310.41     28.17 o
  12   2   1       22.26       23.22      3.35 o
  13   2   1      329.88      333.78     12.54 o
  14   2   1       49.29       48.94      9.22 o
  15   2   1       10.63        7.03      3.87 o
  16   2   1      109.78      107.53      5.98 o
  17   2   1      105.10      112.36      6.39 o
  18   2   1       74.53       90.79      6.39 o
  19   2   1       38.17       38.16      5.11 o
  20   2   1       29.95       36.17      6.77 o
   1   3   1      285.85      347.06      3.87 o
   2   3   1     5369.96     5211.08     45.81 o
   3   3   1     3234.73     3241.06     29.06 o
   4   3   1        0.21       -0.50      1.14 o
   5   3   1     4153.64     4059.32     39.82 o
   6   3   1     2563.00     2825.96     26.18 o
   7   3   1     1119.07     1227.20     12.30 o
   8   3   1      559.07      612.47      7.16 o
   9   3   1       17.73       19.25      2.88 o
  10   3   1       48.17       48.27      3.13 o
  11   3   1      116.25      129.16      7.23 o
  12   3   1       50.27       47.98      6.49 o
  13   3   1      319.32      307.47     15.86 o
  14   3   1     1199.36     1178.29     18.20 o
  15   3   1      110.64       93.47      5.36 o
  16   3   1      112.97       93.51      5.83 o
  17   3   1        0.34       -2.84      3.35 o
  18   3   1        2.11        5.11      3.83 o
  19   3   1        2.04        0.46     10.73 o
  20   3   1      201.92      241.18     11.80 o
   0   4   1    15607.39    15125.11    169.86 o
   1   4   1    14561.37    13772.60    119.85 o
   2   4   1     6617.60     6462.99     57.05 o
   3   4   1      298.64      291.13      9.05 o
   4   4   1      616.65      513.49      6.27 o
   5   4   1      268.71      244.47      4.57 o
   6   4   1      960.68      996.35     11.65 o
   7   4   1      296.01      292.65      4.57 o
   8   4   1      207.08      220.47      3.81 o
   9   4   1      178.42      242.86      4.45 o
  10   4   1       11.58        9.08      1.52 o
  11   4   1      220.92      200.70      9.04 o
  12   4   1      138.67      118.94     12.78 o
  13   4   1      116.62      121.54     20.44 o
  14   4   1      279.48      303.66     10.33 o
  15   4   1        0.08        2.56      3.83 o
  16   4   1      126.33      130.63      8.48 o
  17   4   1        2.85       -1.70      3.35 o
  18   4   1        4.86        2.56      3.83 o
  19   4   1        4.88       18.74      5.90 o
  20   4   1        7.71        4.26      9.23 o
   1   5   1     3280.28     3592.03     30.21 o
   2   5   1      877.71      776.69      7.74 o
   3   5   1       14.80        9.18      2.16 o
   4   5   1      516.71      509.45      6.86 o
   5   5   1      806.20      887.17      9.71 o
   6   5   1     1039.45     1049.41     17.25 o
   7   5   1     3388.93     3305.61     69.50 o
   8   5   1      267.88      291.87      4.61 o
   9   5   1        0.11        3.51      1.52 o
  10   5   1       26.16       25.64      2.09 o
  11   5   1      319.47      301.93      6.94 o
  12   5   1       11.27       18.29      7.67 o
  13   5   1      911.98      879.23     43.47 o
  14   5   1     1765.62     1715.58     34.38 o
  15   5   1       15.67       16.18      4.43 o
  16   5   1       15.72       21.03      5.16 o
  17   5   1       11.79       14.80      4.06 o
  18   5   1       10.94       15.70      4.34 o
  19   5   1        3.18        1.28      5.26 o
   0   6   1      574.06      626.73      9.53 o
   1   6   1     2710.60     2808.70     22.99 o
   2   6   1     4093.00     3861.64     32.61 o
   3   6   1     6534.85     6312.92     56.13 o
   4   6   1      148.28      172.44      4.76 o
   5   6   1     1458.20     1460.26     15.49 o
   6   6   1      873.83      914.90     10.60 o
   7   6   1        4.84        0.96      1.82 o
   8   6   1        0.26        2.56      1.20 o
   9   6   1      296.42      300.50      5.51 o
  10   6   1     1232.92     1262.66     13.90 o
  11   6   1      509.20      508.56      9.75 o
  12   6   1      105.06      109.88      7.23 o
  13   6   1       53.80       67.74      7.23 o
  14   6   1        1.54        2.56      5.42 o
  15   6   1      653.14      609.49     25.56 o
  16   6   1      161.94      164.84     10.84 o
  17   6   1      102.69       81.55      6.39 o
  18   6   1       84.62      111.95      8.27 o
  19   6   1        0.56        5.11      5.90 o
   1   7   1     1004.45     1279.95     11.76 o
   2   7   1      642.48      616.13      7.73 o
   3   7   1     1132.34     1120.78     13.54 o
   4   7   1      168.08      171.55      5.00 o
   5   7   1      139.45      154.65      4.57 o
   6   7   1      430.69      439.06      6.56 o
   7   7   1        1.77        3.29      1.70 o
   8   7   1      253.79      265.75      5.50 o
   9   7   1      118.32      130.49      4.25 o
  10   7   1        0.53        0.37      2.23 o
  11   7   1      102.93      118.19      5.11 o
  12   7   1      285.47      264.84     11.64 o
  13   7   1      414.14      420.55     14.46 o
  14   7   1      234.36      230.12     12.65 o
  15   7   1      163.22      140.13      9.82 o
  16   7   1       41.26       39.65      7.23 o
  17   7   1      141.35      148.21     10.84 o
  18   7   1        0.42        5.88      5.26 o
   0   8   1     5337.43     5032.62     56.52 o
   1   8   1     6803.46     6667.70     51.88 o
   2   8   1     1785.71     1702.62     16.71 o
   3   8   1        2.37        4.09      2.29 o
   4   8   1      368.92      363.90      6.26 o
   5   8   1       41.09       41.05      2.63 o
   6   8   1      893.06      925.40     11.57 o
   7   8   1        1.06        0.85      2.09 o
   8   8   1       96.13       82.09      3.25 o
   9   8   1     1166.84     1146.86     13.90 o
  10   8   1        2.23        0.13      1.76 o
  11   8   1       86.60       75.07      5.16 o
  12   8   1      184.74      191.08     11.50 o
  13   8   1        7.96        6.39      6.39 o
  14   8   1      297.68      295.14     20.45 o
  15   8   1      188.57      171.26     10.84 o
  16   8   1       93.33       85.56     10.22 o
  17   8   1       62.79       63.98      9.03 o
  18   8   1        4.69        1.28      7.23 o
   1   9   1        1.36        2.24      1.81 o
   2   9   1      631.11      583.82      7.73 o
   3   9   1       17.76       25.84      2.33 o
   4   9   1      385.37      386.95      6.40 o
   5   9   1      967.00      907.84     11.49 o
   6   9   1      469.47      450.14      7.45 o
   7   9   1     4171.41     3840.42     36.99 o
   8   9   1      200.32      190.72      5.22 o
   9   9   1      202.90      200.31      5.35 o
  10   9   1       49.58       59.65      3.39 o
  11   9   1       23.19       27.88      4.79 o
  12   9   1       13.61       24.27      7.23 o
  13   9   1        9.27        0.00      5.42 o
  14   9   1      406.24      384.74     15.34 o
  15   9   1        7.65        6.39      7.23 o
  16   9   1        1.80        1.28      7.23 o
  17   9   1       74.14       83.95     12.78 o
   0  10   1      276.82      297.77      7.67 o
   1  10   1       70.29       73.24      2.87 o
   2  10   1     1271.50     1237.41     14.62 o
   3  10   1      259.69      244.99      8.33 o
   4  10   1       35.64       28.11      3.13 o
   5  10   1      161.71      135.36      4.30 o
   6  10   1      521.21      479.57      8.42 o
   7  10   1      233.66      223.93      6.52 o
   8  10   1        3.11        7.85      2.63 o
   9  10   1     2946.40     2864.56     29.28 o
  10  10   1      221.77      220.43      7.33 o
  11  10   1       22.94       32.86      4.34 o
  12  10   1       98.85       89.51      9.03 o
  13  10   1        9.21       17.89      7.23 o
  14  10   1        4.83        1.83      6.13 o
  15  10   1        4.80        1.28      8.94 o
  16  10   1      119.12      117.41     11.50 o
   1  11   1      624.76      513.64      7.33 o
   2  11   1       20.16       24.44      3.13 o
   3  11   1      113.92       97.24      4.17 o
   4  11   1       60.09       54.19      3.13 o
   5  11   1      119.57      102.86      4.17 o
   6  11   1      108.20       91.12      4.17 o
   7  11   1     1342.75     1378.14     16.71 o
   8  11   1       14.87       17.19      3.13 o
   9  11   1       64.02       78.82      4.17 o
  10  11   1       10.28       15.33      3.13 o
  11  11   1      155.42      156.78      6.94 o
  12  11   1       84.11       85.62      9.03 o
  13  11   1       51.94       51.62      7.23 o
  14  11   1        4.10        8.94      7.23 o
  15  11   1        1.73       -6.39      7.23 o
   0  12   1      639.44      546.98     11.50 o
   1  12   1       49.52       43.94      3.46 o
   2  12   1      417.39      357.20      7.30 o
   3  12   1       77.80       63.33      4.17 o
   4  12   1        2.02        0.15      2.19 o
   5  12   1       50.35       46.55      3.81 o
   6  12   1      249.11      251.34      6.26 o
   7  12   1       52.39       47.58      3.72 o
   8  12   1       25.58       29.31      3.13 o
   9  12   1       23.10       24.53      3.13 o
  10  12   1       43.82       38.76      3.39 o
  11  12   1        0.57        1.92      3.83 o
  12  12   1       25.04       34.31      7.67 o
  13  12   1        2.97       -2.56      8.94 o
  14  12   1      133.71      146.10     11.64 o
   1  13   1      478.46      399.35      7.95 o
   2  13   1      219.77      207.41      6.26 o
   3  13   1        0.56       -2.31      2.31 o
   4  13   1      149.49      137.52      5.22 o
   5  13   1        7.41        5.54      3.13 o
   6  13   1       48.04       37.29      3.25 o
   7  13   1       24.88       36.68      3.54 o
   8  13   1       75.55       66.37      6.08 o
   9  13   1       37.60       43.19      3.93 o
  10  13   1       19.83       23.51      3.13 o
  11  13   1        0.66       -1.28      5.42 o
  12  13   1       11.67        8.40      6.13 o
  13  13   1       52.41       56.39      9.03 o
   0  14   1       64.12       78.18      9.39 o
   1  14   1       75.38       74.37      4.17 o
   2  14   1      145.91      141.42      7.62 o
   3  14   1       23.08       22.64      3.13 o
   4  14   1       77.86       63.81      4.17 o
   5  14   1        9.54       13.63      3.13 o
   6  14   1      110.63       85.95      4.45 o
   7  14   1       10.85       11.92      3.13 o
   8  14   1       10.81       10.65      3.13 o
   9  14   1       60.09       54.95      4.17 o
  10  14   1        8.65        7.57      4.00 o
  11  14   1       12.25        5.11      7.23 o
  12  14   1       14.57        0.00      7.67 o
   1  15   1       76.70       83.68      4.79 o
   2  15   1       13.58       14.91      3.13 o
   3  15   1        8.63       10.65      3.13 o
   4  15   1       74.22       63.38      4.30 o
   5  15   1       27.31       41.18      4.17 o
   6  15   1        4.72        4.68      4.44 o
   7  15   1        0.61        5.11      3.13 o
   8  15   1        0.91        5.89      3.25 o
   9  15   1        1.08        4.55      3.25 o
  10  15   1        0.14        2.56      3.25 o
   0  16   1       31.06       21.72      7.23 o
   1  16   1        1.01        3.09      4.03 o
   2  16   1       26.81       20.71      3.54 o
   3  16   1        6.85       15.57      3.54 o
   4  16   1        0.00        2.56      3.25 o
   5  16   1        0.62        1.70      3.13 o
   6  16   1       56.05       70.43      5.22 o
   7  16   1        3.93        4.47      4.67 o
   1  17   1        7.18       14.54      4.68 o
   2  17   1       37.58       51.78      5.43 o
   3  17   1        2.37        8.64      3.85 o
   0   0   2      605.85      697.68     15.39 o
   1   0   2     7937.43     8513.71    183.86 o
   2   0   2    23472.70    24264.26    416.28 o
   3   0   2       34.96       39.22      1.48 o
   4   0   2      514.31      544.53      6.35 o
   5   0   2      110.85      114.21      2.95 o
   6   0   2    13267.85    14239.26    149.61 o
   7   0   2     7155.30     7483.25     80.06 o
   8   0   2       96.63       98.17      3.01 o
   9   0   2     1932.82     1920.76     26.54 o
  10   0   2       80.83       71.81      4.28 o
  11   0   2       59.17       52.66      5.42 o
  12   0   2       48.27       38.15      6.39 o
  13   0   2      659.82      636.26     24.29 o
  14   0   2     3788.57     3672.90     65.36 o
  15   0   2     1722.46     1666.09     33.43 o
  16   0   2        6.15        3.83      5.42 o
  17   0   2       43.94       51.23      7.23 o
  18   0   2      453.00      447.30     16.27 o
  19   0   2       40.13       51.10     12.78 o
  20   0   2       20.77       43.44     12.78 o
   1   1   2       11.92       15.97      1.04 o
   2   1   2    29793.95    29706.05    315.51 o
   3   1   2     6528.15     6908.21     65.88 o
   4   1   2     3036.03     3118.39     28.01 o
   5   1   2        0.38        3.35      1.27 o
   6   1   2      502.60      545.75      8.54 o
   7   1   2      104.79      103.33      2.80 o
   8   1   2      255.18      258.99      4.11 o
   9   1   2     1996.47     2129.87     20.55 o
  10   1   2       27.65       21.75      1.86 o
  11   1   2      486.53      500.31      9.52 o
  12   1   2      578.21      588.76     14.76 o
  13   1   2      708.91      670.18     12.09 o
  14   1   2     1003.38     1010.81     16.62 o
  15   1   2      124.29      122.27      5.98 o
  16   1   2     2064.10     2037.62     27.49 o
  17   1   2      183.82      204.43      7.67 o
  18   1   2      203.96      214.08      8.57 o
  19   1   2       13.41        7.67      5.26 o
  20   1   2        6.42       11.50      7.23 o
   0   2   2     5676.15     5854.92     62.22 o
   1   2   2     5246.92     4980.73     40.43 o
   2   2   2     4064.40     3980.55     35.16 o
   3   2   2      179.02      170.60      4.95 o
   4   2   2        8.28       16.18      1.62 o
   5   2   2       67.05      100.21      2.09 o
   6   2   2     4880.22     5443.19     48.02 o
   7   2   2      323.11      344.60      4.45 o
   8   2   2     1727.16     1886.75     17.71 o
   9   2   2       42.21       45.73      1.81 o
  10   2   2       26.60       30.86      1.54 o
  11   2   2       35.89       40.31      3.01 o
  12   2   2      146.20      145.92      5.64 o
  13   2   2      211.89      199.32      6.94 o
  14   2   2      299.06      269.36      8.23 o
  15   2   2        0.22       -3.83      3.83 o
  16   2   2        7.73        5.11      3.83 o
  17   2   2        8.51       14.05      3.83 o
  18   2   2       62.47       69.64      5.64 o
  19   2   2        5.83        4.26      4.43 o
  20   2   2       17.29       28.11      7.23 o
   1   3   2     7003.57     6801.56     54.75 o
   2   3   2     5167.47     5142.34     50.43 o
   3   3   2      153.24      108.93      2.10 o
   4   3   2     1779.40     1963.60     20.16 o
   5   3   2      734.02      779.72      9.15 o
   6   3   2      260.79      295.56      5.29 o
   7   3   2      107.76      125.72      2.86 o
   8   3   2     1249.30     1400.46     16.21 o
   9   3   2       23.19       25.32      1.32 o
  10   3   2     2500.48     2549.94     25.40 o
  11   3   2      155.71      154.80      5.85 o
  12   3   2      441.43      440.12     10.76 o
  13   3   2     1003.52      954.94     15.34 o
  14   3   2       67.23       62.02      5.11 o
  15   3   2      106.59       91.69      5.53 o
  16   3   2       22.12       16.85      3.83 o
  17   3   2        5.91       10.56      4.06 o
  18   3   2       55.84       56.73      8.31 o
  19   3   2        9.44        9.45      8.01 o
  20   3   2        2.84        5.84      6.13 o
   0   4   2    34500.68    34390.12    823.95 o
   1   4   2      974.06      998.86      9.52 o
   2   4   2     1633.46     1616.66     14.38 o
   3   4   2      449.45      424.40      5.22 o
   4   4   2      116.87      124.27      2.67 o
   5   4   2     2699.66     2740.52     27.98 o
   6   4   2    15831.84    16640.54    144.07 o
   7   4   2     2384.16     2421.05     25.22 o
   8   4   2      880.06      947.08     10.54 o
   9   4   2      585.51      592.36      7.16 o
  10   4   2       45.84       38.64      2.19 o
  11   4   2       47.56       49.09      3.01 o
  12   4   2      635.13      618.74     16.27 o
  13   4   2     1045.40     1043.92     23.51 o
  14   4   2      405.39      400.88     12.15 o
  15   4   2      621.04      609.82     16.23 o
  16   4   2       32.84       19.91      4.06 o
  17   4   2        0.79        5.79      4.06 o
  18   4   2       18.13       16.61      5.26 o
  19   4   2        9.93        6.13      5.26 o
  20   4   2       52.01       87.44      9.81 o
   1   5   2      232.91      188.98      3.87 o
   2   5   2       58.41       60.78      1.93 o
   3   5   2        0.33        5.65      3.51 o
   4   5   2       28.36       35.03      2.75 o
   5   5   2       86.68       97.51      3.13 o
   6   5   2     1661.60     1668.74     18.32 o
   7   5   2     1285.93     1291.02     13.74 o
   8   5   2     1016.23     1061.83     13.01 o
   9   5   2     1263.18     1299.81     13.90 o
  10   5   2        0.58        0.57      1.32 o
  11   5   2       85.15       73.07      4.06 o
  12   5   2      883.53      879.23     20.73 o
  13   5   2       12.92       10.22      5.42 o
  14   5   2       33.46       25.55      5.42 o
  15   5   2      135.69      154.12      7.42 o
  16   5   2       82.72       79.07      9.59 o
  17   5   2      110.81      126.31      7.01 o
  18   5   2       55.13       64.02      7.38 o
  19   5   2        0.34       -0.70      4.79 o
   0   6   2     1057.91     1122.26     14.67 o
   1   6   2     4180.21     3959.26     31.23 o
   2   6   2      453.36      443.24      5.80 o
   3   6   2      481.21      480.96      6.26 o
   4   6   2        8.39        9.43      1.32 o
   5   6   2      121.96      109.61      3.13 o
   6   6   2      353.88      350.13      5.51 o
   7   6   2      168.06      157.90      3.72 o
   8   6   2      138.94      131.58      3.43 o
   9   6   2       61.06       68.08      2.80 o
  10   6   2       24.76       24.44      2.31 o
  11   6   2       48.57       45.11      4.06 o
  12   6   2        0.77        5.11      5.42 o
  13   6   2       20.24       15.33      7.67 o
  14   6   2        2.89        3.83      5.42 o
  15   6   2        4.16       -5.11      5.42 o
  16   6   2      113.36      111.35      8.78 o
  17   6   2        3.84        1.86      4.79 o
  18   6   2       21.70       19.59      5.90 o
  19   6   2       34.78       53.45      7.38 o
   1   7   2     1475.16     1387.32     12.67 o
   2   7   2     2880.92     2819.61     24.77 o
   3   7   2      352.74      369.80      6.26 o
   4   7   2      857.91      846.34     10.44 o
   5   7   2      166.58      146.85      4.17 o
   6   7   2      163.68      162.16      4.17 o
   7   7   2        1.66        1.46      1.70 o
   8   7   2      131.46      128.42      3.72 o
   9   7   2        8.77       12.56      2.32 o
  10   7   2      371.86      378.62      7.25 o
  11   7   2       98.94      105.14      4.68 o
  12   7   2       75.02       69.09      7.23 o
  13   7   2      277.44      282.41     12.65 o
  14   7   2      157.69      148.26     10.84 o
  15   7   2       51.66       45.05      7.23 o
  16   7   2        6.59       -3.29      6.13 o
  17   7   2        9.03        3.83      7.23 o
  18   7   2        1.34        3.07      5.90 o
   0   8   2     7130.03     6954.96     76.57 o
   1   8   2      927.92      880.13      9.46 o
   2   8   2      189.28      190.71      4.41 o
   3   8   2      764.38      711.84      9.40 o
   4   8   2       20.37       24.86      2.09 o
   5   8   2     2158.52     2154.32     21.96 o
   6   8   2      258.13      281.30      5.36 o
   7   8   2      406.70      407.77      6.72 o
   8   8   2        9.08        5.96      2.09 o
   9   8   2        3.53        3.46      2.19 o
  10   8   2      312.45      320.42      7.05 o
  11   8   2       34.34       38.31      4.79 o
  12   8   2      402.65      427.75     38.34 o
  13   8   2      217.86      223.97     11.64 o
  14   8   2      108.67      116.96      9.03 o
  15   8   2       43.06       41.71      7.98 o
  16   8   2        8.96        8.94      7.23 o
  17   8   2       13.22       19.16      8.94 o
  18   8   2       47.84       42.51      9.03 o
   1   9   2      218.62      209.88      4.37 o
   2   9   2       73.07       70.38      2.90 o
   3   9   2      186.14      187.83      4.79 o
   4   9   2      712.89      724.16     11.24 o
   5   9   2       18.85       16.35      2.09 o
   6   9   2      427.27      396.56      7.09 o
   7   9   2      189.37      199.67      9.96 o
   8   9   2        0.60       -2.29      2.29 o
   9   9   2      355.93      356.55      6.90 o
  10   9   2      139.30      138.26      4.45 o
  11   9   2       38.97       34.84      4.06 o
  12   9   2      579.87      597.02     18.08 o
  13   9   2       45.83       59.12     12.78 o
  14   9   2       47.79       50.25     16.61 o
  15   9   2       81.65       81.85      9.03 o
  16   9   2        7.65        5.11      7.23 o
  17   9   2       62.10       93.79     10.22 o
   0  10   2       18.61        7.67      2.95 o
   1  10   2      326.61      327.70      7.48 o
   2  10   2       31.03       32.00      2.67 o
   3  10   2      204.03      224.20      5.33 o
   4  10   2       41.92       51.19      3.13 o
   5  10   2       53.75       54.11      3.25 o
   6  10   2      552.65      506.21      8.35 o
   7  10   2       37.44       31.71      3.13 o
   8  10   2      126.25      142.67      5.22 o
   9  10   2        9.93       14.46      3.62 o
  10  10   2       23.23       34.96      3.25 o
  11  10   2        4.08        1.14      4.10 o
  12  10   2        1.31        1.28      8.94 o
  13  10   2        3.98        2.92      6.39 o
  14  10   2        0.33       -5.42      5.42 o
  15  10   2        0.40       -5.11      5.42 o
  16  10   2       11.53        2.56      7.23 o
   1  11   2      158.38      141.23      4.48 o
   2  11   2      632.81      577.82     11.63 o
   3  11   2       34.39       44.19      3.13 o
   4  11   2      921.50      836.70     11.48 o
   5  11   2       19.66       19.16      3.13 o
   6  11   2       72.28       71.20      4.76 o
   7  11   2       55.16       69.88      4.17 o
   8  11   2       21.75       16.18      3.13 o
   9  11   2       63.39       69.56      4.17 o
  10  11   2      140.78      129.60      4.99 o
  11  11   2        0.28        5.11      3.83 o
  12  11   2        6.93        6.39      5.42 o
  13  11   2        8.46        8.94      7.23 o
  14  11   2        5.86       -1.28      5.42 o
  15  11   2       42.79       65.38      9.03 o
   0  12   2     1059.39      924.97     54.40 o
   1  12   2      602.50      532.65      8.54 o
   2  12   2        1.47       -2.63      2.63 o
   3  12   2      289.32      266.07      6.40 o
   4  12   2        3.51        3.99      2.31 o
   5  12   2      753.25      768.86     11.81 o
   6  12   2       95.34       93.66      4.17 o
   7  12   2       32.10       31.92      3.13 o
   8  12   2       57.59       61.15      4.17 o
   9  12   2        6.50        9.37      3.13 o
  10  12   2      131.79      143.25      5.22 o
  11  12   2       14.85       21.72      4.06 o
  12  12   2      163.29      185.70     10.84 o
  13  12   2       57.80       71.64      9.03 o
  14  12   2       36.90       37.17      9.03 o
   1  13   2        9.55       10.95      2.90 o
   2  13   2        0.00        0.51      2.86 o
   3  13   2       22.34       31.70      3.13 o
   4  13   2       99.87       95.20      4.30 o
   5  13   2       65.92       74.16      4.17 o
   6  13   2       60.08       60.33      4.17 o
   7  13   2        4.18        2.75      2.85 o
   8  13   2       20.95       19.50      3.13 o
   9  13   2        6.05        4.32      2.85 o
  10  13   2        0.08        7.24      3.13 o
  11  13   2        2.72        6.39      3.83 o
  12  13   2      143.38      180.37     12.78 o
  13  13   2       27.06       43.44      9.03 o
   0  14   2      109.21       88.52      7.01 o
   1  14   2        0.13        0.00      2.85 o
   2  14   2       14.06       16.18      3.13 o
   3  14   2       46.60       52.54      4.17 o
   4  14   2        1.94        4.26      3.13 o
   5  14   2       52.91       55.47      4.17 o
   6  14   2      105.28      106.11      5.22 o
   7  14   2        2.17        2.56      3.13 o
   8  14   2        1.49        1.28      3.13 o
   9  14   2        3.02        6.81      3.13 o
  10  14   2        0.09        6.39      3.13 o
  11  14   2        4.02        3.72      4.79 o
   1  15   2        1.87        8.18      3.43 o
   2  15   2      224.73      186.30      6.56 o
   3  15   2       10.70       15.96      3.25 o
   4  15   2      133.18      115.30      5.22 o
   5  15   2        1.99       -0.43      3.13 o
   6  15   2       22.95       26.51      3.72 o
   7  15   2        6.04       16.06      3.54 o
   8  15   2        0.09        0.43      3.13 o
   9  15   2       20.45       31.60      4.17 o
  10  15   2       71.42       91.36      5.24 o
   0  16   2       35.65       23.00      7.23 o
   1  16   2      139.96      131.30      6.57 o
   2  16   2        5.97        7.10      3.78 o
   3  16   2       83.20       83.86      4.99 o
   4  16   2       10.65       10.95      3.54 o
   5  16   2      124.58      137.15      6.04 o
   6  16   2       86.55      120.37      6.48 o
   7  16   2        3.93        4.53      3.39 o
   1  17   2        1.20        1.53      4.06 o
   2  17   2        8.01        9.77      3.99 o
   1   1   3     4705.56     4851.31     33.18 o
   2   1   3    12715.80    12306.26    135.53 o
   3   1   3      651.89      665.85      6.73 o
   4   1   3      156.24      146.09      3.60 o
   5   1   3      134.03      128.39      2.67 o
   6   1   3       85.08       78.39      1.42 o
   7   1   3      264.84      313.59      5.71 o
   8   1   3     2603.08     3003.85     30.03 o
   9   1   3        0.72       -1.12      1.12 o
  10   1   3      189.30      187.06      3.81 o
  11   1   3       36.64       39.76      2.11 o
  12   1   3      207.49      194.15      6.39 o
  13   1   3     1671.55     1631.54     22.36 o
  14   1   3      284.95      253.44      7.93 o
  15   1   3      284.72      286.26      9.59 o
  16   1   3        5.57       10.86      3.83 o
  17   1   3        4.89       11.50      3.83 o
  18   1   3        9.43       17.16      6.13 o
  19   1   3       46.34       51.10      7.98 o
  20   1   3       15.70       16.61      7.23 o
   0   2   3      520.56      533.05      8.28 o
   1   2   3     1388.26     1404.63     12.16 o
   2   2   3    20019.21    19712.43    170.00 o
   3   2   3    29403.51    28215.25    266.11 o
   4   2   3     1102.48     1179.79     11.50 o
   5   2   3        6.84        5.78      1.05 o
   6   2   3      805.73      842.12      9.61 o
   7   2   3      699.32      695.21      7.61 o
   8   2   3     2107.72     2405.61     22.47 o
   9   2   3      450.88      548.85      5.86 o
  10   2   3     1826.93     1937.37     20.82 o
  11   2   3     1408.51     1266.72     13.50 o
  12   2   3     1672.49     1635.19     22.05 o
  13   2   3      231.67      216.90      7.67 o
  14   2   3      225.59      220.78      7.28 o
  15   2   3       82.53       90.39      6.27 o
  16   2   3        0.76        2.84      3.35 o
  17   2   3      393.70      400.32     20.71 o
  18   2   3      237.61      237.01     10.33 o
  19   2   3        5.74        9.13      6.13 o
  20   2   3        0.26        0.37      6.39 o
   1   3   3     9652.08     9405.75     75.31 o
   2   3   3    12027.09    11957.42     95.42 o
   3   3   3      274.41      252.33      3.54 o
   4   3   3     1552.83     1477.24     15.79 o
   5   3   3      712.03      738.70      8.15 o
   6   3   3       36.60       32.15      3.68 o
   7   3   3      345.28      318.50      7.43 o
   8   3   3     1107.23     1289.32     13.35 o
   9   3   3      197.40      201.61      3.81 o
  10   3   3        2.21        2.13      1.84 o
  11   3   3        3.62        7.24      1.83 o
  12   3   3      527.31      586.95     12.24 o
  13   3   3      621.24      656.99     12.09 o
  14   3   3      505.61      511.78     12.54 o
  15   3   3       73.09       77.70      6.94 o
  16   3   3        7.64        8.30      3.83 o
  17   3   3       39.16       44.26      5.90 o
  18   3   3       32.80       32.41      5.90 o
  19   3   3       14.83       16.61      7.23 o
  20   3   3        4.50       10.22      7.23 o
   0   4   3       82.10       80.72      7.01 o
   1   4   3     6326.69     6389.84     51.79 o
   2   4   3     1842.46     1895.71     16.71 o
   3   4   3      843.46      748.29      8.36 o
   4   4   3     1959.82     1766.40     17.07 o
   5   4   3       12.38       14.91      2.86 o
   6   4   3      472.23      511.08      6.41 o
   7   4   3      183.20      195.14      3.99 o
   8   4   3      313.85      300.63      6.10 o
   9   4   3      164.07      207.37      3.81 o
  10   4   3      519.41      512.99      6.66 o
  11   4   3       19.80       27.83      3.01 o
  12   4   3       90.51       70.92      6.13 o
  13   4   3        6.49        0.85      5.22 o
  14   4   3       34.20       42.86      5.26 o
  15   4   3       41.50       35.54      4.36 o
  16   4   3       62.10       61.38      5.11 o
  17   4   3        2.22        0.00      4.43 o
  18   4   3        0.11       -2.56      4.43 o
  19   4   3        0.44        5.11      6.13 o
   1   5   3     3972.68     4280.77     35.78 o
   2   5   3     2148.34     2181.69     18.95 o
   3   5   3      406.67      388.75      5.22 o
   4   5   3      118.58      149.42      3.42 o
   5   5   3        0.77        1.28      1.52 o
   6   5   3        4.40        6.39      2.29 o
   7   5   3     2078.28     2229.10     21.77 o
   8   5   3      326.08      392.40      9.13 o
   9   5   3      171.73      162.67      5.09 o
  10   5   3        0.42        4.41      1.32 o
  11   5   3       11.94        8.13      2.75 o
  12   5   3       81.66       48.27     10.22 o
  13   5   3      310.96      333.58     12.65 o
  14   5   3       37.16       15.33      5.42 o
  15   5   3      182.96      185.09      8.27 o
  16   5   3        6.22       -4.43      4.43 o
  17   5   3       91.35       95.10      7.38 o
  18   5   3        0.09       -3.41      4.43 o
  19   5   3        4.74       -1.28     11.50 o
   0   6   3     3538.82     3235.24     36.58 o
   1   6   3     3309.59     3438.39     29.35 o
   2   6   3     2548.67     2916.73     25.59 o
   3   6   3      871.91      865.30     10.06 o
   4   6   3      720.05      707.51      8.50 o
   5   6   3      256.73      250.84      5.33 o
   6   6   3        4.31        4.47      1.48 o
   7   6   3       15.03       12.91      2.09 o
   8   6   3      878.63      969.44     11.24 o
   9   6   3        3.35        1.60      1.67 o
  10   6   3      429.44      443.52     12.00 o
  11   6   3     1640.33     1527.21     20.77 o
  12   6   3      564.82      559.94     16.27 o
  13   6   3      165.89      151.83      9.82 o
  14   6   3       25.87       20.44      5.42 o
  15   6   3      382.21      354.41     13.46 o
  16   6   3        9.19        4.75      6.13 o
  17   6   3      295.52      290.98     11.24 o
  18   6   3      142.10      144.45      8.85 o
  19   6   3       20.90       11.50      7.23 o
   1   7   3     9335.19     9471.87     77.40 o
   2   7   3     3103.81     3091.49     27.10 o
   3   7   3      189.01      197.99      4.17 o
   4   7   3     1751.54     1677.29     19.22 o
   5   7   3      884.99      834.58     11.25 o
   6   7   3       16.71       11.92      2.09 o
   7   7   3      383.67      366.45      6.26 o
   8   7   3       80.12       91.35      3.25 o
   9   7   3      122.05      115.31      3.72 o
  10   7   3       36.63       45.65      2.48 o
  11   7   3       46.38       50.74      4.90 o
  12   7   3      579.00      618.90     18.08 o
  13   7   3      215.57      178.89     10.84 o
  14   7   3      154.33      181.47     10.84 o
  15   7   3        1.73       -1.28     14.05 o
  16   7   3        4.76       -5.42      5.42 o
  17   7   3       14.13       11.50      7.23 o
  18   7   3       58.17       64.89      7.38 o
   0   8   3      113.56      147.14     13.70 o
   1   8   3     2066.41     1949.29     18.37 o
   2   8   3       36.46       46.15      3.60 o
   3   8   3      804.02      842.91     10.44 o
   4   8   3     1460.86     1496.94     16.53 o
   5   8   3      174.10      172.56      4.20 o
   6   8   3      116.94      138.95      4.17 o
   7   8   3      381.02      367.18      6.40 o
   8   8   3       85.09       78.33      3.25 o
   9   8   3      924.09      898.36     11.44 o
  10   8   3      948.24      859.05     20.80 o
  11   8   3       62.98       52.28      4.06 o
  12   8   3        9.77       11.32      6.13 o
  13   8   3       45.89       49.76      7.67 o
  14   8   3        0.78       -1.46     10.22 o
  15   8   3       26.53       39.86      7.67 o
  16   8   3        7.83       14.05      7.23 o
  17   8   3       11.80        6.21     10.22 o
  18   8   3        1.54       -5.48      6.13 o
   1   9   3        8.99        8.97      2.01 o
   2   9   3       59.62       67.04      2.90 o
   3   9   3        0.95        1.70      2.09 o
   4   9   3      116.35      113.40      4.17 o
   5   9   3      528.08      508.06      8.35 o
   6   9   3      834.51      754.15     10.44 o
   7   9   3     4427.68     4270.17     40.66 o
   8   9   3       27.56       29.01      3.43 o
   9   9   3       62.43       59.54      3.39 o
  10   9   3      282.05      285.08      6.40 o
  11   9   3       72.29       74.91      4.68 o
  12   9   3       42.00       42.20      7.23 o
  13   9   3      109.16      121.67     12.78 o
  14   9   3       35.41       22.63      6.13 o
  15   9   3        7.47       11.50      7.23 o
  16   9   3        7.53       10.86      7.67 o
  17   9   3       11.50        6.39     14.05 o
   0  10   3     1391.56     1307.25     18.52 o
   1  10   3        8.48       12.78      2.01 o
   2  10   3       10.52        9.45      2.40 o
   3  10   3      104.49      102.94      3.93 o
   4  10   3      403.96      403.34      7.30 o
   5  10   3      751.21      693.55     10.24 o
   6  10   3       47.30       44.83      3.13 o
   7  10   3      315.91      311.12      6.40 o
   8  10   3      142.44      162.97      5.22 o
   9  10   3      772.83      751.99     11.86 o
  10  10   3      703.21      695.44     10.59 o
  11  10   3      688.24      712.49     13.38 o
  12  10   3       69.54       69.42      8.94 o
  13  10   3       35.16       38.50      7.23 o
  14  10   3        5.44       10.22      7.23 o
  15  10   3       13.11        3.83     11.50 o
  16  10   3       54.10       39.22      7.98 o
   1  11   3      183.95      178.66      9.11 o
   2  11   3       61.08       59.67      2.99 o
   3  11   3       82.66       85.21      4.17 o
   4  11   3        2.66       -2.19      2.19 o
   5  11   3      440.78      388.34      7.30 o
   6  11   3      137.34      114.43      4.45 o
   7  11   3      524.32      509.77      9.00 o
   8  11   3        0.03       -0.51      2.45 o
   9  11   3       10.63       12.38      2.85 o
  10  11   3       99.12      104.40      4.30 o
  11  11   3       61.44       73.12      5.36 o
  12  11   3       29.67       25.55      7.23 o
  13  11   3       31.01       44.53      8.94 o
  14  11   3      100.31      111.07     12.78 o
  15  11   3      129.46      133.08     10.84 o
   0  12   3      157.27      206.77      8.27 o
   1  12   3     1282.30     1169.28     13.79 o
   2  12   3       28.01       15.82      2.71 o
   3  12   3        0.37       -1.65      2.19 o
   4  12   3       61.69       52.76      3.54 o
   5  12   3       12.63       14.05      3.13 o
   6  12   3       21.39       16.35      3.13 o
   7  12   3        0.00        0.00      2.19 o
   8  12   3       40.59       45.97      3.54 o
   9  12   3        0.13       -2.75      2.85 o
  10  12   3       32.44       34.92      3.56 o
  11  12   3       48.18       53.78      5.11 o
  12  12   3       30.06       45.99      7.23 o
  13  12   3        9.79        6.21      6.13 o
  14  12   3        6.33        3.83      7.23 o
   1  13   3      294.83      268.89      6.29 o
   2  13   3       72.34       77.46      4.17 o
   3  13   3        0.21        0.91      2.63 o
   4  13   3        2.02        3.41      2.45 o
   5  13   3        2.59       -1.53      2.70 o
   6  13   3       64.30       61.63      6.14 o
   7  13   3      161.00      164.73      5.67 o
   8  13   3       23.95       29.44      3.61 o
   9  13   3        4.61       11.92      3.13 o
  10  13   3       34.57       37.93      4.95 o
  11  13   3       11.82       10.05      4.06 o
  12  13   3       60.30       71.64      9.03 o
  13  13   3       44.47       40.63      7.98 o
   0  14   3      177.10      161.04      9.04 o
   1  14   3        0.50        2.95      2.85 o
   2  14   3       33.42       36.18      3.39 o
   3  14   3       38.72       28.67      3.54 o
   4  14   3        6.84       11.50      3.13 o
   5  14   3       23.85       25.71      3.64 o
   6  14   3        0.86        0.85      3.13 o
   7  14   3       10.43        7.24      3.24 o
   8  14   3       70.64       83.98      4.99 o
   9  14   3       12.32       13.55      3.88 o
  10  14   3       53.71       56.45      4.30 o
  11  14   3       65.46       74.98      6.39 o
   1  15   3       53.66       29.22      4.25 o
   2  15   3        3.48        1.56      4.57 o
   3  15   3       93.56       89.29      5.22 o
   4  15   3        1.48        1.28      3.13 o
   5  15   3        9.06       13.66      3.25 o
   6  15   3        0.86        1.78      3.25 o
   7  15   3        7.16       15.11      3.25 o
   8  15   3        7.51       10.45      3.39 o
   9  15   3        9.64        8.40      4.38 o
   0  16   3        9.95       16.61      7.23 o
   1  16   3       94.04       97.39      5.71 o
   2  16   3        2.28        7.38      3.77 o
   3  16   3       15.07       23.42      4.17 o
   4  16   3        4.13       12.29      3.54 o
   5  16   3        0.02        6.69      3.54 o
   6  16   3        3.15        7.55      3.39 o
   7  16   3        1.67        7.54      3.72 o
   1  17   3        5.40        3.91      4.21 o
   2  17   3       12.45       18.28      4.25 o
   0   0   4     7361.28     7772.73    167.32 o
   1   0   4    17943.56    18649.96    971.82 o
   2   0   4    41902.02    43740.14   1290.38 o
   3   0   4       92.80      111.91      4.64 o
   4   0   4     3177.06     3156.56     54.08 o
   5   0   4      451.97      455.96      5.90 o
   6   0   4    17495.03    18230.50    172.27 o
   7   0   4     1457.36     1759.65     20.42 o
   8   0   4     2969.46     3140.10     35.58 o
   9   0   4      783.04      783.54     11.40 o
  10   0   4      106.69       91.51      3.35 o
  11   0   4      458.76      417.01      9.56 o
  12   0   4     5257.46     5030.49     79.82 o
  13   0   4     7003.22     6404.33     99.92 o
  14   0   4      803.29      892.92     20.73 o
  15   0   4        4.87        6.13      4.25 o
  16   0   4      137.24      143.15      9.03 o
  17   0   4        3.68       -5.11      7.67 o
  18   0   4      235.62      209.56     17.89 o
  19   0   4      284.65      309.23     20.44 o
  20   0   4       10.73       12.78     10.22 o
   1   1   4     4192.92     4201.04     30.43 o
   2   1   4    40643.64    42789.89    400.16 o
   3   1   4    31752.58    33030.47    387.84 o
   4   1   4     8976.38     9260.97     80.88 o
   5   1   4      123.66       89.34      1.87 o
   6   1   4     6157.91     6430.72     56.32 o
   7   1   4        3.80        9.91      0.95 o
   8   1   4       12.93       18.42      1.17 o
   9   1   4      249.20      288.86      4.79 o
  10   1   4      656.50      599.77      8.98 o
  11   1   4      142.98      172.63      3.65 o
  12   1   4     2343.97     2204.02     27.50 o
  13   1   4      493.73      449.69     11.44 o
  14   1   4      613.87      617.05     12.09 o
  15   1   4       13.33       18.53      3.83 o
  16   1   4      479.69      448.04     12.73 o
  17   1   4      749.38      698.15     19.88 o
  18   1   4      123.91      120.38     11.50 o
  19   1   4        1.67        5.48      6.13 o
  20   1   4        8.61       14.05      7.23 o
   0   2   4     8726.85     8713.12    107.05 o
   1   2   4      733.54      749.63      7.96 o
   2   2   4        8.43        6.61      1.04 o
   3   2   4      714.73      688.06      8.01 o
   4   2   4      406.97      396.75      4.61 o
   5   2   4     1416.41     1545.77     24.82 o
   6   2   4     1240.43     1399.11     32.99 o
   7   2   4      648.56      681.82      8.41 o
   8   2   4      251.96      260.16      3.57 o
   9   2   4        4.29        2.56      1.04 o
  10   2   4      189.91      192.35      4.41 o
  11   2   4       74.47       88.41      3.39 o
  12   2   4      157.01      154.12      6.13 o
  13   2   4      435.43      418.53      9.52 o
  14   2   4      285.52      300.77      8.23 o
  15   2   4        2.81        2.04      3.10 o
  16   2   4       37.64       42.09      5.26 o
  17   2   4       72.00       80.47     14.05 o
  18   2   4       42.43       54.74     15.33 o
  19   2   4      120.73      134.75     10.84 o
  20   2   4       20.68       26.34     10.22 o
   1   3   4     2641.50     2460.77     20.78 o
   2   3   4     2672.44     2481.14     20.93 o
   3   3   4     2288.33     1870.20     17.62 o
   4   3   4    10599.36    11210.51    106.72 o
   5   3   4     8883.00     9134.85     79.81 o
   6   3   4      259.00      248.57      4.09 o
   7   3   4      314.41      354.36      6.04 o
   8   3   4     5331.89     5673.62     50.55 o
   9   3   4     3777.27     4048.98     74.44 o
  10   3   4        1.08        1.70      1.62 o
  11   3   4     1111.62     1058.90     15.34 o
  12   3   4     2167.92     2145.85     31.51 o
  13   3   4     1232.10     1105.50     17.23 o
  14   3   4      120.44      121.14      5.64 o
  15   3   4       23.50       19.34      3.83 o
  16   3   4       67.62       73.49      6.48 o
  17   3   4      242.11      226.57      9.76 o
  18   3   4       79.93       85.02      9.03 o
  19   3   4       16.46       17.89      7.67 o
  20   3   4       37.24       58.88      9.03 o
   0   4   4     4087.19     3762.90     58.58 o
   1   4   4     4533.37     4475.36     37.11 o
   2   4   4     6874.36     6759.41     55.09 o
   3   4   4       21.89       19.16      1.14 o
   4   4   4       88.88      100.50      3.24 o
   5   4   4     5159.83     5314.40     52.24 o
   6   4   4     2968.80     3028.78     28.26 o
   7   4   4     1719.46     2021.59     19.68 o
   8   4   4     4277.65     4537.50     45.23 o
   9   4   4      692.23      700.30      8.29 o
  10   4   4      286.86      285.65      8.12 o
  11   4   4      284.36      247.07      5.82 o
  12   4   4     1265.33     1246.02     67.79 o
  13   4   4     2260.50     2075.98     31.51 o
  14   4   4        0.02        1.92      3.27 o
  15   4   4       37.10       23.35      4.43 o
  16   4   4        1.08       -0.85      4.43 o
  17   4   4       42.22       53.83     12.61 o
  18   4   4        1.58        4.02      6.13 o
  19   4   4        3.76        8.94      7.23 o
   1   5   4      782.40      743.19      7.74 o
   2   5   4     1461.35     1388.54     13.11 o
   3   5   4        1.31        2.98      1.04 o
   4   5   4      612.94      618.55      7.46 o
   5   5   4      101.51       99.95      3.13 o
   6   5   4     3707.97     3741.18     37.86 o
   7   5   4      207.87      193.96      4.17 o
   8   5   4        1.19        1.16      1.71 o
   9   5   4      107.65      103.55      3.59 o
  10   5   4      338.06      299.91      5.01 o
  11   5   4      136.44      125.35      5.11 o
  12   5   4      223.56      209.38     11.50 o
  13   5   4       33.72       35.04      6.13 o
  14   5   4       64.29       76.03     11.29 o
  15   5   4        3.04        5.11      5.42 o
  16   5   4        0.63       -4.43      4.43 o
  17   5   4      118.68      114.68     10.77 o
  18   5   4       20.63       24.27      7.23 o
  19   5   4       10.01        5.11      7.23 o
   0   6   4      613.28      593.64      8.95 o
   1   6   4      152.94      150.84      3.10 o
   2   6   4      860.45      813.53      8.54 o
   3   6   4      909.15      911.20      9.51 o
   4   6   4     1173.61     1113.61     12.34 o
   5   6   4        2.21        6.57      1.70 o
   6   6   4        4.90        8.94      2.48 o
   7   6   4      331.21      314.00      6.40 o
   8   6   4       11.30       18.60      2.09 o
   9   6   4        6.08        7.24      2.09 o
  10   6   4      135.87      143.01      4.11 o
  11   6   4      365.21      351.97      7.94 o
  12   6   4       55.78       56.22      6.13 o
  13   6   4       73.26       69.37      7.23 o
  14   6   4       35.96       31.63      6.13 o
  15   6   4       34.42       54.97      7.23 o
  16   6   4       20.49        2.56      5.42 o
  17   6   4        0.32        0.85      4.43 o
  18   6   4       27.21       29.38      7.23 o
  19   6   4        3.02        5.11      7.23 o
   1   7   4     1163.84     1159.42     12.13 o
   2   7   4      164.90      171.58      4.04 o
   3   7   4      442.43      391.78      5.62 o
   4   7   4     1179.02     1156.77     13.20 o
   5   7   4      289.58      287.38      5.22 o
   6   7   4       12.33        8.09      2.09 o
   7   7   4      178.57      183.21      4.30 o
   8   7   4      781.83      802.70     10.39 o
   9   7   4      176.91      176.84      5.60 o
  10   7   4       86.16       82.02      3.81 o
  11   7   4      891.50      833.27     19.81 o
  12   7   4     1087.11     1092.74     24.36 o
  13   7   4      647.00      653.83     18.92 o
  14   7   4       70.74       75.81      8.94 o
  15   7   4        4.56        6.39      5.42 o
  16   7   4       51.47       54.69      7.98 o
  17   7   4      130.15      142.22     15.33 o
  18   7   4        2.50        0.00      7.23 o
   0   8   4      274.68      258.19      6.39 o
   1   8   4      705.27      693.44      8.39 o
   2   8   4       61.11       60.66      2.90 o
   3   8   4       63.62       72.84      2.90 o
   4   8   4      153.82      142.73      4.17 o
   5   8   4      665.90      653.75      9.39 o
   6   8   4     1539.51     1602.11     17.39 o
   7   8   4      251.70      252.65      5.36 o
   8   8   4      583.09      605.63      8.83 o
   9   8   4      628.96      611.86      9.14 o
  10   8   4       11.97       18.53      2.45 o
  11   8   4       86.07       73.21      4.34 o
  12   8   4       29.76       35.95      6.13 o
  13   8   4     1036.73      981.38     24.36 o
  14   8   4       29.34       26.83      7.23 o
  15   8   4       35.00       34.98     10.22 o
  16   8   4        9.98       10.95     12.78 o
  17   8   4        3.28      -10.22     10.22 o
  18   8   4       57.91       61.89      9.81 o
   1   9   4      268.74      273.87      5.06 o
   2   9   4       57.88       58.57      2.67 o
   3   9   4       10.74       10.22      2.09 o
   4   9   4      122.42      109.60      3.93 o
   5   9   4      426.51      438.64      7.30 o
   6   9   4      894.85      875.63     11.48 o
   7   9   4        0.91        3.24      2.45 o
   8   9   4      294.46      277.16      6.26 o
   9   9   4        3.27        1.12      2.31 o
  10   9   4      296.11      303.63      6.56 o
  11   9   4       45.48       36.98      4.06 o
  12   9   4        1.32       -5.42      5.42 o
  13   9   4       11.36       17.89      8.94 o
  14   9   4      138.04      161.44     16.61 o
  15   9   4        9.34        0.73      6.13 o
  16   9   4       14.31       11.50      7.23 o
  17   9   4       24.67       14.48      7.98 o
   0  10   4      172.37      197.73      7.38 o
   1  10   4      453.84      431.46      6.76 o
   2  10   4      218.38      199.33      4.83 o
   3  10   4      193.99      181.14      5.22 o
   4  10   4      258.51      245.24      5.85 o
   5  10   4       35.69       42.81      3.13 o
   6  10   4       31.28       32.04      3.13 o
   7  10   4       80.43       83.37      4.17 o
   8  10   4       48.94       40.83      3.13 o
   9  10   4       18.80       18.69      3.50 o
  10  10   4       74.55       81.26      4.17 o
  11  10   4       94.78      104.57     10.70 o
  12  10   4       11.05       10.22      8.94 o
  13  10   4       56.13       46.99      8.94 o
  14  10   4        0.83        2.92      6.39 o
  15  10   4        0.00       -1.46      6.13 o
  16  10   4       17.49       12.78      7.23 o
   1  11   4       33.23       26.70      2.67 o
   2  11   4      396.14      341.43      6.29 o
   3  11   4       24.56       17.13      2.85 o
   4  11   4      217.88      197.88      5.35 o
   5  11   4       35.04       35.94      5.17 o
   6  11   4        3.21        3.47      2.63 o
   7  11   4        1.41        2.01      2.78 o
   8  11   4      240.43      225.17      6.26 o
   9  11   4       17.17       10.22      3.13 o
  10  11   4       26.83       33.36      3.25 o
  11  11   4      580.17      619.20     13.07 o
  12  11   4      236.58      243.01     11.64 o
  13  11   4      109.83      119.07      9.82 o
  14  11   4        0.06        1.10      6.13 o
  15  11   4        6.31       13.91     12.78 o
   0  12   4        1.41        1.70      4.43 o
   1  12   4        9.11       18.62      2.90 o
   2  12   4       57.32       46.29      2.99 o
   3  12   4        0.05        1.20      2.19 o
   4  12   4       49.10       41.18      3.13 o
   5  12   4       61.68       56.27      4.18 o
   6  12   4       30.78       27.56      3.13 o
   7  12   4       96.06       79.19      4.17 o
   8  12   4      235.10      253.77      6.40 o
   9  12   4      162.67      176.70      5.85 o
  10  12   4        8.73       11.50      3.13 o
  11  12   4       98.35       99.37      5.98 o
  12  12   4        2.34       10.22      8.94 o
  13  12   4      140.17      103.91     10.22 o
  14  12   4       37.72       37.93      7.98 o
   1  13   4      131.87      113.68      4.99 o
   2  13   4       99.65       82.55      4.30 o
   3  13   4       78.04       71.08      4.17 o
   4  13   4        4.25        3.83      3.13 o
   5  13   4       23.95       22.41      3.13 o
   6  13   4       81.69       86.30      4.45 o
   7  13   4        2.86        4.68      3.13 o
   8  13   4        1.52        4.68      3.13 o
   9  13   4        3.79        7.78      3.25 o
  10  13   4       15.81       15.96      3.25 o
  11  13   4       44.04       43.52      5.11 o
  12  13   4        0.29       -6.57     10.22 o
  13  13   4        9.13        8.94      7.23 o
   0  14   4        8.98        7.67      4.43 o
   1  14   4      190.53      182.52      6.31 o
   2  14   4       48.85       53.91      4.17 o
   3  14   4       57.34       53.09      4.19 o
   4  14   4       13.50       15.10      3.13 o
   5  14   4        0.11       -2.63      2.63 o
   6  14   4        0.54        0.00      3.13 o
   7  14   4        0.00        4.26      3.13 o
   8  14   4       19.87       21.54      3.54 o
   9  14   4       19.88       19.72      3.72 o
  10  14   4       12.68       13.57      4.25 o
  11  14   4       67.73       69.42      6.39 o
   1  15   4        1.10        0.00      3.43 o
   2  15   4       32.40       27.65      4.25 o
   3  15   4        1.68        0.43      3.13 o
   4  15   4      125.94      126.83      5.35 o
   5  15   4       12.25       15.55      4.16 o
   6  15   4        1.00        3.89      3.25 o
   7  15   4        0.04        2.44      3.25 o
   8  15   4       69.04       77.67      5.33 o
   9  15   4        1.71        1.34      3.54 o
   0  16   4       66.36       64.37      7.94 o
   1  16   4       59.84       66.80      5.42 o
   2  16   4        5.92        7.40      3.59 o
   3  16   4        0.01        0.54      4.14 o
   4  16   4        5.77        8.27      3.54 o
   5  16   4        0.66        7.20      3.39 o
   6  16   4       25.72       48.84      4.95 o
   1   1   5       20.16       15.39      0.90 o
   2   1   5     2593.36     2503.04     21.35 o
   3   1   5      205.31      185.09      5.24 o
   4   1   5     2286.93     2373.65     17.93 o
   5   1   5     2214.03     2481.60     19.81 o
   6   1   5       24.30       22.19      1.09 o
   7   1   5    10171.28    10771.83     86.51 o
   8   1   5      597.79      777.96      7.21 o
   9   1   5      507.93      560.69      5.30 o
  10   1   5       69.65       78.67      2.85 o
  11   1   5       25.05       24.27      2.11 o
  12   1   5      446.08      387.52      8.23 o
  13   1   5        5.85        6.04      4.79 o
  14   1   5        6.97       16.61      3.83 o
  15   1   5      602.26      589.17     25.02 o
  16   1   5        3.17        6.39      6.39 o
  17   1   5       33.26       36.50      7.23 o
  18   1   5        0.07       -7.67     10.22 o
  19   1   5       10.22       24.27      7.23 o
  20   1   5       19.55       24.42     10.22 o
   0   2   5      422.06      412.10      9.12 o
   1   2   5       37.49       32.90      1.14 o
   2   2   5     1261.81     1210.31     10.99 o
   3   2   5     3264.22     2955.65     26.73 o
   4   2   5     2400.42     2631.80     26.58 o
   5   2   5    15955.48    17222.74    149.07 o
   6   2   5      576.56      562.63      6.73 o
   7   2   5       61.38       70.82      3.02 o
   8   2   5      203.16      265.80      3.81 o
   9   2   5       56.51       45.25      1.89 o
  10   2   5       26.85       16.18      2.29 o
  11   2   5      104.35       80.50      3.39 o
  12   2   5       14.81       20.63      3.01 o
  13   2   5       40.58       41.72      4.06 o
  14   2   5       92.54      103.40      5.90 o
  15   2   5      149.21      139.17      7.38 o
  16   2   5       73.93       66.91      8.94 o
  17   2   5       44.51       35.96      7.23 o
  18   2   5       48.83       75.33     20.44 o
  19   2   5       49.07       58.20      9.03 o
  20   2   5       42.89       41.95     14.05 o
   1   3   5      793.49      772.87      8.15 o
   2   3   5     2001.80     1965.20     16.85 o
   3   3   5      351.43      319.04      4.31 o
   4   3   5        9.60        8.30      1.04 o
   5   3   5     1150.80     1237.77     14.16 o
   6   3   5        6.12        2.56      1.04 o
   7   3   5     3833.92     4233.95     38.42 o
   8   3   5     1342.22     1527.29     17.10 o
   9   3   5        4.52        2.30      1.90 o
  10   3   5       59.70       66.10      2.80 o
  11   3   5      141.74      143.54      4.22 o
  12   3   5      157.14      140.47      7.25 o
  13   3   5        0.83       -1.79      3.01 o
  14   3   5      217.16      203.57      8.27 o
  15   3   5      585.99      568.35     14.21 o
  16   3   5        0.29       -1.28      5.42 o
  17   3   5       36.30       43.44     10.22 o
  18   3   5        7.65       20.44      7.23 o
  19   3   5        0.02        6.39      7.23 o
   0   4   5        0.41        1.70      1.61 o
   1   4   5      472.59      520.10      5.63 o
   2   4   5      239.39      204.61      3.22 o
   3   4   5       51.90       51.96      2.67 o
   4   4   5      565.48      614.66      7.31 o
   5   4   5      758.88      695.45      8.35 o
   6   4   5      119.13      144.25      3.43 o
   7   4   5      388.26      393.83      5.85 o
   8   4   5      106.50      107.21      3.43 o
   9   4   5       28.05       18.51      2.57 o
  10   4   5       24.87       38.25      5.16 o
  11   4   5      122.79      136.28      4.68 o
  12   4   5        0.59        2.24      5.35 o
  13   4   5       13.10       10.95      4.99 o
  14   4   5        1.94        2.56      4.25 o
  15   4   5       64.67       59.94      5.90 o
  16   4   5        3.99        4.26      4.43 o
  17   4   5        4.17        1.28      5.42 o
  18   4   5       38.78       45.63      7.23 o
  19   4   5       24.44       35.37      7.98 o
   1   5   5       69.71       71.92      2.79 o
   2   5   5       85.78      113.80      2.67 o
   3   5   5      176.01      182.31      3.22 o
   4   5   5      490.01      469.67      6.29 o
   5   5   5     1864.73     1940.17     19.50 o
   6   5   5       24.11       43.94      2.09 o
   7   5   5     2056.20     1978.08     21.28 o
   8   5   5       90.44      113.92      3.25 o
   9   5   5     1021.41     1013.02     11.44 o
  10   5   5      215.28      220.30      5.82 o
  11   5   5      477.86      453.20      9.22 o
  12   5   5      461.71      410.21     30.67 o
  13   5   5      203.09      184.62     16.61 o
  14   5   5       11.24        8.94      5.42 o
  15   5   5      280.01      259.51     17.89 o
  16   5   5       13.65        9.76      4.79 o
  17   5   5       11.03       16.61      7.23 o
  18   5   5       15.42       21.72      8.94 o
  19   5   5        0.38        0.00      7.23 o
   0   6   5       24.89       14.97      4.90 o
   1   6   5      224.12      230.18      3.86 o
   2   6   5      854.90      986.06     10.19 o
   3   6   5      729.95      800.55      8.65 o
   4   6   5        5.08        8.40      1.70 o
   5   6   5     3973.86     4010.91     37.17 o
   6   6   5        1.46        3.07      1.41 o
   7   6   5      195.89      196.61      4.30 o
   8   6   5      295.33      281.73      5.36 o
   9   6   5      194.26      185.37      4.30 o
  10   6   5       95.01       88.53      3.25 o
  11   6   5        2.67       -2.01      2.01 o
  12   6   5       10.58       16.61      5.42 o
  13   6   5        6.32        8.94      6.39 o
  14   6   5        2.52        1.28      5.42 o
  15   6   5      318.20      298.70     13.46 o
  16   6   5       17.99       17.16      6.13 o
  17   6   5        2.96        6.39      7.23 o
  18   6   5        6.04        8.94      7.23 o
   1   7   5     1187.02     1159.50     12.13 o
   2   7   5      351.87      364.02      5.32 o
   3   7   5      263.86      225.34      4.20 o
   4   7   5     1060.01     1007.65     11.64 o
   5   7   5      537.27      542.41      7.95 o
   6   7   5        0.21        1.46      1.70 o
   7   7   5      125.81      123.50      4.17 o
   8   7   5      369.34      385.83      6.56 o
   9   7   5        8.21       11.64      2.29 o
  10   7   5        6.45       12.64      3.03 o
  11   7   5       86.11       95.83      5.16 o
  12   7   5      102.22       91.26     12.78 o
  13   7   5      104.36       80.65      7.98 o
  14   7   5      429.89      399.12     15.28 o
  15   7   5      287.12      265.33     12.78 o
  16   7   5        2.53       -1.83      6.13 o
  17   7   5        6.53        2.56     10.22 o
  18   7   5      150.52      191.07     12.65 o
   0   8   5      292.07      280.37      7.38 o
   1   8   5       13.05       26.72      2.01 o
   2   8   5     2072.49     2165.15     20.29 o
   3   8   5       37.25       48.54      2.67 o
   4   8   5        7.98        6.39      2.09 o
   5   8   5      794.02      711.83      9.72 o
   6   8   5      166.25      154.11      4.17 o
   7   8   5      457.76      460.89      7.45 o
   8   8   5      259.89      272.14      5.67 o
   9   8   5        6.22        5.11      3.05 o
  10   8   5      309.42      300.56      6.17 o
  11   8   5      116.26      126.89      5.64 o
  12   8   5       80.03       57.26      7.67 o
  13   8   5        1.77        1.28      5.42 o
  14   8   5       46.46       34.92      7.23 o
  15   8   5      329.32      272.48     13.46 o
  16   8   5        8.26       10.59      6.13 o
  17   8   5       10.38       -2.56     10.22 o
   1   9   5       15.85       21.25      2.19 o
   2   9   5      184.66      161.34      3.97 o
   3   9   5      111.16       94.63      3.73 o
   4   9   5      240.01      212.23      5.22 o
   5   9   5      802.85      781.42     10.75 o
   6   9   5     1122.63     1088.57     13.57 o
   7   9   5      254.28      240.92      6.04 o
   8   9   5       12.25       16.53      2.45 o
   9   9   5      469.01      439.24      9.72 o
  10   9   5        2.46        1.76      2.31 o
  11   9   5      626.85      607.77     11.79 o
  12   9   5       43.30       34.92      7.23 o
  13   9   5       28.36       37.09      7.67 o
  14   9   5       25.46       30.76      7.23 o
  15   9   5       18.70        8.03      6.13 o
  16   9   5        1.17       -2.92     11.50 o
  17   9   5        0.42      -10.22     10.22 o
   0  10   5      187.50      164.90      7.54 o
   1  10   5       15.82       12.26      2.01 o
   2  10   5        8.13        7.67      2.01 o
   3  10   5      563.42      531.54      8.35 o
   4  10   5      968.78      956.32     12.53 o
   5  10   5     1050.53     1030.22     13.38 o
   6  10   5      131.90      125.08      4.61 o
   7  10   5      210.76      183.58      5.22 o
   8  10   5      289.25      278.96      6.40 o
   9  10   5     1085.98     1080.55     17.74 o
  10  10   5      136.18      153.61      5.22 o
  11  10   5        0.36       -2.56      3.69 o
  12  10   5       54.87       59.44      7.98 o
  13  10   5       41.54       64.37      7.98 o
  14  10   5       35.47       45.57      7.98 o
  15  10   5        6.30       -0.73      6.13 o
  16  10   5       10.48       10.22      7.23 o
   1  11   5      185.28      155.44      4.79 o
   2  11   5      197.23      149.42      4.48 o
   3  11   5       72.87       74.86      3.72 o
   4  11   5        0.01       -1.70      2.09 o
   5  11   5      290.62      292.84      6.56 o
   6  11   5      284.80      251.42      6.26 o
   7  11   5      406.56      401.30      8.57 o
   8  11   5       35.83       34.99      3.81 o
   9  11   5        2.43        4.68      3.13 o
  10  11   5       10.31       11.75      3.39 o
  11  11   5        1.58        5.75      3.83 o
  12  11   5      384.35      410.54     15.28 o
  13  11   5       16.83       26.83      7.23 o
  14  11   5       25.03       26.71     14.05 o
  15  11   5       16.15       11.50      7.23 o
   0  12   5      245.73      243.56      9.27 o
   1  12   5       13.55        8.06      3.43 o
   2  12   5        3.32        7.35      2.49 o
   3  12   5       21.31       17.02      3.24 o
   4  12   5      541.90      519.10      9.00 o
   5  12   5       23.42       26.26      3.15 o
   6  12   5        4.32        5.31      2.85 o
   7  12   5       30.36       34.65      3.26 o
   8  12   5       35.78       36.45      3.39 o
   9  12   5      160.38      174.55      5.85 o
  10  12   5       53.52       57.76      4.17 o
  11  12   5      141.18      141.04      7.28 o
  12  12   5        0.77        2.92      6.39 o
  13  12   5        7.62        8.03      6.13 o
  14  12   5        0.50        5.11      7.23 o
   1  13   5       69.48       51.47      3.72 o
   2  13   5       14.42       13.51      2.90 o
   3  13   5        3.72        5.11      3.13 o
   4  13   5        5.82        2.36      2.85 o
   5  13   5       44.59       52.67      3.93 o
   6  13   5       24.48       22.41      3.13 o
   7  13   5        7.71        7.99      4.19 o
   8  13   5        2.03        4.26      3.17 o
   9  13   5      152.26      169.03      7.48 o
  10  13   5       39.21       34.12      4.43 o
  11  13   5       82.62       85.50      5.98 o
  12  13   5       51.87       60.08      9.03 o
   0  14   5      269.07      262.19     12.89 o
   1  14   5        3.09        4.91      2.85 o
   2  14   5      145.60      138.65      6.10 o
   3  14   5       99.99       84.15      4.57 o
   4  14   5        0.36       -2.63      2.63 o
   5  14   5        0.09        1.28      3.13 o
   6  14   5        2.48        1.28      3.13 o
   7  14   5        2.37        0.00      3.13 o
   8  14   5       18.63       17.28      3.54 o
   9  14   5       32.97       37.46      4.17 o
  10  14   5       20.75       17.10      4.68 o
  11  14   5        1.90        9.24      4.68 o
   1  15   5      150.88      149.15      5.67 o
   2  15   5       19.91       14.52      3.59 o
   3  15   5       31.75       27.55      4.40 o
   4  15   5        0.31        3.41      3.13 o
   5  15   5        2.37        3.83      3.13 o
   6  15   5        0.06        2.56      3.13 o
   7  15   5        0.11        3.25      3.62 o
   8  15   5        5.24        7.06      3.54 o
   9  15   5        7.10        8.64      3.54 o
   0  16   5       13.08        7.20      6.13 o
   1  16   5        1.26        1.53      3.43 o
   2  16   5        2.14        3.63      3.59 o
   3  16   5        7.07       11.57      3.99 o
   4  16   5        2.09        2.69      3.59 o
   5  16   5       33.87       48.60      5.35 o
   6  16   5        0.03        6.04      3.39 o
   0   0   6    24017.35    25214.14    539.27 o
   1   0   6     5267.54     5214.27     82.20 o
   2   0   6    12636.61    13094.08    232.04 o
   3   0   6      232.62      234.83      6.39 o
   4   0   6     2338.27     2426.05     37.96 o
   5   0   6      253.30      233.48      4.43 o
   6   0   6     7771.11     9511.88     90.97 o
   7   0   6      251.65      246.98      3.87 o
   8   0   6      941.20      848.67     11.05 o
   9   0   6      130.89      123.87      3.18 o
  10   0   6        4.52       14.05      2.56 o
  11   0   6     1402.62     1370.24     17.84 o
  12   0   6     1344.68     1214.26     23.12 o
  13   0   6      513.42      593.12     17.89 o
  14   0   6     1354.43     1207.32     38.37 o
  15   0   6       70.73       66.44     10.22 o
  16   0   6        0.33        0.00      7.67 o
  17   0   6       94.98      102.21     12.78 o
  18   0   6      434.29      457.50     25.56 o
  19   0   6      203.45      232.55     20.44 o
  20   0   6       13.58       53.66     12.78 o
   1   1   6     3224.56     3176.59     24.97 o
   2   1   6    11188.38    11854.70     96.23 o
   3   1   6    18415.98    20137.76    151.32 o
   4   1   6      820.71      944.64      9.99 o
   5   1   6        2.34        6.56      1.07 o
   6   1   6      585.16      752.17      7.15 o
   7   1   6      132.40      138.74      2.29 o
   8   1   6       36.27       33.52      2.17 o
   9   1   6        0.12       -0.94      0.94 o
  10   1   6       11.50        5.11      1.32 o
  11   1   6     1444.48     1415.82     14.16 o
  12   1   6       26.86       27.51      3.01 o
  13   1   6        0.06       -0.32      3.27 o
  14   1   6      370.40      361.66     14.46 o
  15   1   6       57.70       44.75      7.23 o
  16   1   6       62.63       71.00     12.78 o
  17   1   6       39.61       41.52      7.23 o
  18   1   6      191.06      198.45     12.65 o
  19   1   6       42.95       49.09      9.03 o
   0   2   6      222.69      226.44      4.68 o
   1   2   6      203.98      237.34      3.50 o
   2   2   6      618.08      609.33      6.21 o
   3   2   6      119.96      128.32      2.64 o
   4   2   6      384.22      387.84      5.75 o
   5   2   6     2021.12     2166.28     19.06 o
   6   2   6      230.56      260.17      3.75 o
   7   2   6       54.64       67.60      2.15 o
   8   2   6      310.83      318.88      4.27 o
   9   2   6        7.23        7.04      1.02 o
  10   2   6        0.03       -0.57      1.33 o
  11   2   6      528.09      536.53      7.72 o
  12   2   6        7.15       11.50      2.42 o
  13   2   6      165.16      172.68     10.50 o
  14   2   6       25.95       30.73      6.64 o
  15   2   6        0.01       -2.56      5.42 o
  16   2   6       26.73       24.52      6.13 o
  17   2   6       81.27       89.51      9.03 o
  18   2   6        0.12        5.11      7.23 o
  19   2   6      229.09      239.28     14.46 o
   1   3   6      421.17      347.54      4.79 o
   2   3   6      882.97      850.07      8.39 o
   3   3   6      388.44      451.37      6.04 o
   4   3   6     1479.87     1389.30     15.32 o
   5   3   6     6296.99     6607.55     64.02 o
   6   3   6     2193.33     2448.22     23.32 o
   7   3   6      108.17      119.25      4.44 o
   8   3   6      945.32      963.94     10.93 o
   9   3   6     1470.59     1381.38     25.31 o
  10   3   6       24.68       23.85      4.09 o
  11   3   6      165.39      179.94      4.75 o
  12   3   6      143.10      135.36      4.75 o
  13   3   6       10.90        5.11      3.72 o
  14   3   6       10.35       22.23      4.64 o
  15   3   6       38.04       32.29     11.50 o
  16   3   6       51.84       48.68      7.23 o
  17   3   6        1.91        0.00      5.42 o
  18   3   6      169.74      214.00     12.65 o
  19   3   6       75.97       94.13     10.84 o
   0   4   6     1647.15     1731.45     24.03 o
   1   4   6     1010.48      977.26     10.40 o
   2   4   6     2297.98     2284.93     20.00 o
   3   4   6      618.61      596.35      6.60 o
   4   4   6        2.80        4.73      1.66 o
   5   4   6     1845.08     2007.04     19.68 o
   6   4   6     4819.06     5432.37     53.74 o
   7   4   6      709.19      750.32      8.83 o
   8   4   6      437.22      453.95      6.40 o
   9   4   6      208.54      203.29      4.30 o
  10   4   6       77.72       88.85      7.69 o
  11   4   6       14.63       16.18      2.75 o
  12   4   6      184.06      182.74      7.75 o
  13   4   6      103.11       78.32      6.13 o
  14   4   6      272.85      216.99     10.22 o
  15   4   6        2.12        0.00      5.42 o
  16   4   6        5.77        7.67      5.42 o
  17   4   6       20.40       23.00      7.23 o
  18   4   6       80.07      105.02     10.84 o
  19   4   6       41.60       78.56      9.81 o
   1   5   6       22.25       12.78      1.14 o
   2   5   6      411.41      394.43      5.18 o
   3   5   6      297.56      326.24      4.65 o
   4   5   6        1.64        2.56      1.04 o
   5   5   6       78.98      119.36      3.25 o
   6   5   6      112.19      138.62      3.54 o
   7   5   6       72.44       71.87      2.80 o
   8   5   6      121.58      113.39      3.25 o
   9   5   6      234.81      209.05      4.45 o
  10   5   6       13.10       12.31      2.75 o
  11   5   6       46.49       45.75      4.43 o
  12   5   6        3.92        0.70      2.75 o
  13   5   6        1.13        4.60      4.25 o
  14   5   6      111.88       99.77     14.05 o
  15   5   6       12.83       -3.83      5.42 o
  16   5   6       27.64       26.34     10.22 o
  17   5   6       38.44       49.27      7.98 o
  18   5   6      283.17      318.20     46.00 o
  19   5   6        4.02        7.67     12.78 o
   0   6   6      930.12      932.89     15.71 o
   1   6   6      354.36      320.37      5.22 o
   2   6   6      475.97      437.46      5.73 o
   3   6   6      129.72      119.59      2.99 o
   4   6   6     1668.56     1699.28     17.58 o
   5   6   6       39.57       43.90      2.31 o
   6   6   6        5.45        2.56      1.48 o
   7   6   6       27.09       30.22      2.19 o
   8   6   6      365.01      346.83      6.58 o
   9   6   6       19.88       18.15      2.19 o
  10   6   6      150.44      157.64      5.36 o
  11   6   6       21.38       18.28      2.75 o
  12   6   6       62.99       70.76      4.79 o
  13   6   6      167.48      181.52     21.72 o
  14   6   6       51.11       46.51      8.94 o
  15   6   6       10.44       12.78      6.13 o
  16   6   6        5.64       -5.11     10.22 o
  17   6   6        2.13       12.78      7.23 o
  18   6   6       12.80       17.89      7.23 o
   1   7   6      221.07      234.67      4.79 o
   2   7   6       21.04       26.48      2.29 o
   3   7   6        2.95        5.43      1.62 o
   4   7   6      662.76      669.43      9.19 o
   5   7   6      480.50      492.13      7.31 o
   6   7   6      296.02      279.49      5.36 o
   7   7   6        7.17        4.26      2.09 o
   8   7   6       28.04       27.05      2.86 o
   9   7   6       35.51       30.23      2.45 o
  10   7   6       70.73       79.62      3.25 o
  11   7   6       39.24       43.87      4.06 o
  12   7   6       17.89       10.50      3.40 o
  13   7   6      219.97      221.41     12.78 o
  14   7   6       11.54        8.40      6.13 o
  15   7   6        0.39       -3.83      6.39 o
  16   7   6      136.40      132.88     15.33 o
  17   7   6       70.71       53.66     12.78 o
  18   7   6       57.88       67.73      9.81 o
   0   8   6      157.33      151.33      6.15 o
   1   8   6      864.55      876.67     11.10 o
   2   8   6       14.59       20.81      1.93 o
   3   8   6      887.50      855.64     10.00 o
   4   8   6       11.58       16.43      2.29 o
   5   8   6       47.93       59.03      3.13 o
   6   8   6      225.82      226.77      5.22 o
   7   8   6       95.04       89.69      3.54 o
   8   8   6       91.83       80.96      3.39 o
   9   8   6      172.60      160.12      4.79 o
  10   8   6       70.35       68.84      3.62 o
  11   8   6       13.81        9.94      3.35 o
  12   8   6       24.87       19.16      3.83 o
  13   8   6       42.93       46.49      6.13 o
  14   8   6       15.50        2.56      5.42 o
  15   8   6        1.04        7.30      6.13 o
  16   8   6        0.05        0.00     10.22 o
  17   8   6        1.74       10.22     10.22 o
   1   9   6       20.58       19.70      2.09 o
   2   9   6        1.70        1.83      1.93 o
   3   9   6      308.99      324.95      5.62 o
   4   9   6       99.90       77.43      3.39 o
   5   9   6        0.00       -1.05      2.19 o
   6   9   6        3.01       -0.16      2.31 o
   7   9   6      521.69      511.35     10.75 o
   8   9   6      455.34      428.27      7.61 o
   9   9   6        0.78       -2.09      2.09 o
  10   9   6        5.95        4.79      2.31 o
  11   9   6       25.16       31.25      3.83 o
  12   9   6       75.43       82.61      5.41 o
  13   9   6       56.51       66.91      8.94 o
  14   9   6       34.26       36.04      8.94 o
  15   9   6        5.32        2.19      6.39 o
  16   9   6      110.82       94.55     15.33 o
   0  10   6      320.50      348.68      9.76 o
   1  10   6       99.49       98.38      3.72 o
   2  10   6      120.01      103.00      3.71 o
   3  10   6        2.89        5.11      2.01 o
   4  10   6      285.10      279.52      6.40 o
   5  10   6      147.19      147.33      5.22 o
   6  10   6        9.40        8.03      2.63 o
   7  10   6        1.66       -2.31      2.31 o
   8  10   6      109.77      109.10      4.45 o
   9  10   6       29.70       25.53      3.25 o
  10  10   6       17.71       25.28      3.25 o
  11  10   6      155.40      155.59      6.65 o
  12  10   6       28.65       21.60      4.79 o
  13  10   6      139.81      138.13     14.05 o
  14  10   6       92.87       90.08     11.50 o
  15  10   6        1.56       -6.21      7.67 o
  16  10   6        1.07      -10.22     10.22 o
   1  11   6        3.42        4.77      2.45 o
   2  11   6       29.92       19.75      2.49 o
   3  11   6      119.44      113.15      4.45 o
   4  11   6        0.99       -2.24      2.31 o
   5  11   6       99.59       87.82      4.17 o
   6  11   6       35.68       29.59      3.13 o
   7  11   6        8.18        2.92      2.63 o
   8  11   6       45.22       52.85      3.72 o
   9  11   6      133.74      136.31      4.99 o
  10  11   6       92.72      103.57      5.76 o
  11  11   6       17.51       27.46      4.34 o
  12  11   6        0.03        5.84      6.13 o
  13  11   6      159.44      159.72     10.84 o
  14  11   6        0.87        4.75      6.13 o
  15  11   6        2.81       -2.19      6.39 o
   0  12   6      348.30      391.42     11.25 o
   1  12   6       99.05       83.91      4.19 o
   2  12   6        5.04        5.84      2.63 o
   3  12   6      354.37      327.72      7.30 o
   4  12   6       11.58       16.35      3.13 o
   5  12   6        0.02       -1.97      2.85 o
   6  12   6       87.38       85.76      5.36 o
   7  12   6       36.03       37.06      4.00 o
   8  12   6      137.23      139.92      5.35 o
   9  12   6        4.37        5.54      3.13 o
  10  12   6       53.28       52.82      5.29 o
  11  12   6        6.17       17.69      4.68 o
  12  12   6        6.09        6.57      6.13 o
  13  12   6       62.87       70.29      9.03 o
   1  13   6        4.77       -2.56      2.63 o
   2  13   6        0.63       -0.91      3.05 o
   3  13   6        0.14       -2.45      2.45 o
   4  13   6       30.70       23.56      3.13 o
   5  13   6      114.30      116.75      4.99 o
   6  13   6        1.59        5.54      3.13 o
   7  13   6      134.21      142.23      7.94 o
   8  13   6      100.94      101.53      4.99 o
   9  13   6        5.42        7.43      3.39 o
  10  13   6        1.41        2.56      3.83 o
  11  13   6        1.15       -3.19      4.61 o
  12  13   6       32.78       41.66      7.98 o
   0  14   6        9.15       14.48      4.43 o
   1  14   6       10.11       11.07      3.13 o
   2  14   6       60.36       62.09      4.57 o
   3  14   6        0.02        2.56      3.43 o
   4  14   6       44.94       44.83      4.30 o
   5  14   6       28.47       25.04      3.39 o
   6  14   6        0.54        1.28      3.13 o
   7  14   6        7.43       11.89      3.25 o
   8  14   6        2.67        7.20      3.39 o
   9  14   6       58.55       58.50      4.45 o
  10  14   6        3.91        1.87      4.06 o
   1  15   6       10.97       11.80      3.54 o
   2  15   6       10.62       17.25      4.25 o
   3  15   6       10.54       17.57      4.25 o
   4  15   6       23.60       30.39      4.57 o
   5  15   6        2.76        0.85      3.13 o
   6  15   6       11.68       18.63      4.76 o
   7  15   6       27.04       39.90      4.17 o
   8  15   6        0.02        0.00      3.25 o
   0  16   6       41.89       55.95      9.70 o
   1  16   6        0.63        1.21      3.70 o
   2  16   6       45.06       56.08      6.40 o
   3  16   6       34.13       41.91      4.94 o
   4  16   6       10.91       11.18      4.25 o
   5  16   6        2.05        0.77      3.72 o
   1   1   7     1610.36     1582.68     13.30 o
   2   1   7     2931.35     2780.03     24.25 o
   3   1   7     1665.44     1601.15     14.92 o
   4   1   7     1975.69     2127.70     17.75 o
   5   1   7      287.38      299.40      6.13 o
   6   1   7      793.11      849.95      7.53 o
   7   1   7      607.56      524.91      5.65 o
   8   1   7       15.57       20.70      2.58 o
   9   1   7      220.56      220.70      2.90 o
  10   1   7      215.72      220.61      4.50 o
  11   1   7        6.75        5.48      1.93 o
  12   1   7        0.48        4.68      2.09 o
  13   1   7      284.66      264.23     20.45 o
  14   1   7      826.64      752.98     19.89 o
  15   1   7      455.25      374.67     14.46 o
  16   1   7       35.84       46.51     17.89 o
  17   1   7       19.61       10.95      6.13 o
  18   1   7        1.43        8.94      7.23 o
  19   1   7       74.65      108.30     10.84 o
   0   2   7       45.81       60.19      2.56 o
   1   2   7     1599.91     1514.25     13.06 o
   2   2   7      444.79      359.97      4.09 o
   3   2   7      881.30      789.68      9.20 o
   4   2   7      801.52      831.33      8.66 o
   5   2   7        4.97       -1.04      1.04 o
   6   2   7       10.50       16.98      1.21 o
   7   2   7        8.40       12.15      1.17 o
   8   2   7        8.06       10.85      1.75 o
   9   2   7      547.24      589.63      6.64 o
  10   2   7      204.43      189.08      4.86 o
  11   2   7      313.99      257.89      6.36 o
  12   2   7      204.49      168.03      4.94 o
  13   2   7       99.37       90.73      7.23 o
  14   2   7      308.85      267.82     14.06 o
  15   2   7      503.35      464.10     16.27 o
  16   2   7      140.07      149.59     10.84 o
  17   2   7        5.32       27.52      8.94 o
  18   2   7      412.46      355.02     19.17 o
  19   2   7      186.76      221.34     15.33 o
   1   3   7        9.31        9.18      1.04 o
   2   3   7      931.67      917.81      9.81 o
   3   3   7      167.50      180.33      3.39 o
   4   3   7      479.01      551.19      7.10 o
   5   3   7      765.18      805.95     10.87 o
   6   3   7       49.46       60.65      2.29 o
   7   3   7        1.95        2.79      1.12 o
   8   3   7       50.29       69.65      2.21 o
   9   3   7        0.00        0.59      1.02 o
  10   3   7       23.48       25.94      2.42 o
  11   3   7       45.76       32.61      3.32 o
  12   3   7        4.06        3.19      2.56 o
  13   3   7      154.02      134.17      9.03 o
  14   3   7      754.63      662.32     19.89 o
  15   3   7      246.32      221.07     12.65 o
  16   3   7       50.87       52.41      7.23 o
  17   3   7        2.33        3.29      6.13 o
  18   3   7        8.55       23.41     10.22 o
  19   3   7        2.28        2.84      8.94 o
   0   4   7     3101.79     3247.98     42.81 o
   1   4   7       21.56       31.93      1.70 o
   2   4   7      655.84      709.90      8.43 o
   3   4   7      228.77      234.65      3.67 o
   4   4   7        7.01       10.22      1.33 o
   5   4   7       18.84       22.90      2.09 o
   6   4   7       54.17       49.03      2.59 o
   7   4   7       65.77       73.18      2.63 o
   8   4   7        5.25        7.58      1.32 o
   9   4   7        0.15       -1.52      1.52 o
  10   4   7      215.67      242.54      6.65 o
  11   4   7      131.20      144.40      6.29 o
  12   4   7       34.54       27.80      2.75 o
  13   4   7       30.44       29.77      7.67 o
  14   4   7        0.53       -5.11      7.67 o
  15   4   7       30.83       20.44      7.23 o
  16   4   7        3.76        5.11      5.42 o
  17   4   7        1.82        7.30      6.13 o
  18   4   7        0.06        6.39     11.50 o
  19   4   7       22.51       18.17      7.98 o
   1   5   7       59.01       59.02      2.31 o
   2   5   7      295.07      265.19      4.61 o
   3   5   7      161.52      151.86      3.10 o
   4   5   7      182.45      153.09      3.72 o
   5   5   7     2390.07     2464.30     24.20 o
   6   5   7     1090.07     1137.82     13.02 o
   7   5   7       17.12        8.30      1.52 o
   8   5   7        7.58       10.84      2.09 o
   9   5   7      126.68      123.73      3.84 o
  10   5   7      237.11      225.02      6.19 o
  11   5   7        2.27        1.92      2.56 o
  12   5   7        3.32        3.29      2.01 o
  13   5   7      588.68      503.92     15.28 o
  14   5   7      358.92      332.26     20.45 o
  15   5   7      229.94      178.89     15.33 o
  16   5   7        0.24       -5.42      5.42 o
  17   5   7        6.20        1.28     11.50 o
  18   5   7       13.86        8.94      7.23 o
   0   6   7       98.87      112.56      4.43 o
   1   6   7       87.48       82.78      4.76 o
   2   6   7      503.42      499.21      8.48 o
   3   6   7     3170.89     3106.74     27.21 o
   4   6   7      520.79      580.95      8.14 o
   5   6   7        5.34        4.38      1.70 o
   6   6   7        1.80        1.70      1.52 o
   7   6   7       70.02       63.51      2.85 o
   8   6   7       34.49       26.95      3.81 o
   9   6   7        1.18        0.85      2.09 o
  10   6   7        0.10        1.86      2.75 o
  11   6   7     1262.59     1184.63     17.84 o
  12   6   7        2.60       -2.75      2.75 o
  13   6   7        4.43        0.51      4.25 o
  14   6   7       87.53       68.99     12.78 o
  15   6   7       38.48       38.33     10.22 o
  16   6   7       91.81       66.44     12.78 o
  17   6   7        5.25        1.28      7.23 o
  18   6   7       37.95       25.55      9.03 o
   1   7   7      771.03      772.63     10.05 o
   2   7   7       73.19       94.09      2.90 o
   3   7   7      169.59      160.21      3.67 o
   4   7   7      140.55      155.23      4.17 o
   5   7   7      138.90      132.55      4.33 o
   6   7   7      667.67      673.43      9.19 o
   7   7   7       69.09       60.56      3.13 o
   8   7   7      373.99      379.33      6.72 o
   9   7   7        5.57        2.17      1.76 o
  10   7   7       10.68       11.15      2.75 o
  11   7   7      139.09      108.42      5.36 o
  12   7   7      145.84      125.12      5.64 o
  13   7   7      152.62      148.28     14.05 o
  14   7   7      325.40      342.88     21.72 o
  15   7   7       39.25       35.77     10.22 o
  16   7   7        2.12       -5.11     10.22 o
  17   7   7       51.18       68.99     12.78 o
   0   8   7     2108.76     2126.30     30.97 o
   1   8   7      178.66      202.08      4.79 o
   2   8   7        6.30        9.13      1.93 o
   3   8   7      400.32      389.26      6.29 o
   4   8   7     1130.47     1117.52     13.38 o
   5   8   7        1.95        2.13      2.09 o
   6   8   7       51.95       56.41      3.13 o
   7   8   7       36.45       24.34      2.86 o
   8   8   7       14.65        9.02      2.19 o
   9   8   7        0.15       -2.09      2.09 o
  10   8   7      681.33      657.23     12.69 o
  11   8   7       16.29       19.80      3.83 o
  12   8   7      118.14      110.58      5.53 o
  13   8   7        0.22       -5.11      5.11 o
  14   8   7       10.08        5.11      5.42 o
  15   8   7        1.05        2.56     10.22 o
  16   8   7       44.43       43.44     12.78 o
  17   8   7        3.47       -2.56     10.22 o
   1   9   7       18.08       17.59      2.31 o
   2   9   7      351.79      372.64      6.90 o
   3   9   7      155.62      125.48      3.67 o
   4   9   7      218.59      189.12      5.33 o
   5   9   7      982.71      889.16     11.97 o
   6   9   7     1637.95     1650.61     18.77 o
   7   9   7      176.21      155.58      5.22 o
   8   9   7        5.68        2.73      2.45 o
   9   9   7        1.11       -2.38      2.45 o
  10   9   7        5.90        3.12      3.85 o
  11   9   7       41.04       42.41      4.34 o
  12   9   7      486.73      506.67     11.79 o
  13   9   7      218.68      223.05     19.17 o
  14   9   7       11.47        5.84      6.13 o
  15   9   7       45.68       35.77     12.78 o
  16   9   7        0.06        7.67     10.22 o
   0  10   7      114.31      133.37      6.77 o
   1  10   7        5.94        7.06      2.19 o
   2  10   7      260.30      262.85      6.04 o
   3  10   7      919.28      861.12     10.84 o
   4  10   7      666.34      632.91      9.87 o
   5  10   7      110.88      106.92      4.17 o
   6  10   7       12.40        8.06      2.85 o
   7  10   7       89.17       86.91      5.15 o
   8  10   7      127.77      137.12      5.22 o
   9  10   7       82.74       92.59      4.57 o
  10  10   7      505.22      499.74     11.14 o
  11  10   7      555.10      576.86     14.21 o
  12  10   7        0.00       -0.85      4.06 o
  13  10   7        5.53       -6.39      6.39 o
  14  10   7       11.21       13.14      6.13 o
  15  10   7        0.55        2.56     10.22 o
   1  11   7      184.78      189.53      5.35 o
   2  11   7      211.25      188.71      5.35 o
   3  11   7        0.31       -2.03      2.03 o
   4  11   7       21.78       18.60      2.85 o
   5  11   7        0.87        1.10      2.63 o
   6  11   7       85.14       84.03      4.76 o
   7  11   7       15.11       12.78      3.13 o
   8  11   7      112.00      107.21      4.45 o
   9  11   7        7.34        8.09      3.13 o
  10  11   7        9.10       15.67      4.06 o
  11  11   7      177.46      186.10      7.93 o
  12  11   7      181.99      198.92      7.93 o
  13  11   7        0.93        4.02      6.13 o
  14  11   7        1.55       -0.37      6.39 o
   0  12   7      540.24      556.21     13.72 o
   1  12   7        9.84        6.29      3.25 o
   2  12   7      609.08      570.89      9.64 o
   3  12   7      242.52      232.73      7.65 o
   4  12   7       66.10       68.36      3.93 o
   5  12   7       19.04       22.69      3.13 o
   6  12   7       11.89       11.07      3.13 o
   7  12   7        1.90       -2.98      3.13 o
   8  12   7        1.84        4.32      2.85 o
   9  12   7       11.43        6.22      3.25 o
  10  12   7       68.61       83.38      5.98 o
  11  12   7       14.00       17.30      4.68 o
  12  12   7        1.76        6.94      6.13 o
  13  12   7        3.64        2.92      6.13 o
   1  13   7        0.04       -2.63      2.63 o
   2  13   7        5.65        2.01      2.63 o
   3  13   7       29.36       20.01      3.59 o
   4  13   7        2.02        1.77      2.85 o
   5  13   7      218.34      196.61      6.26 o
   6  13   7       18.40       26.33      3.54 o
   7  13   7        2.14        3.41      3.13 o
   8  13   7        6.50       -1.28      3.43 o
   9  13   7        4.97        6.44      3.25 o
  10  13   7       46.86       57.55      5.36 o
  11  13   7        0.90        4.02      4.34 o
  12  13   7       16.21       12.78     12.78 o
   0  14   7       13.75       18.14      5.48 o
   1  14   7        3.51        2.56      3.13 o
   2  14   7        0.09       -2.56      4.60 o
   3  14   7       29.13       15.33      3.43 o
   4  14   7        8.08        8.18      3.43 o
   5  14   7        0.16       -1.70      3.13 o
   6  14   7       10.58       16.96      3.39 o
   7  14   7       20.38       20.22      3.72 o
   8  14   7        1.89        4.26      3.13 o
   9  14   7        4.75       -0.56      3.25 o
  10  14   7       18.92       12.14      5.11 o
   1  15   7        3.22        5.11      3.13 o
   2  15   7        0.04       -1.08      3.59 o
   3  15   7       19.30       23.95      4.25 o
   4  15   7       14.88       10.82      3.99 o
   5  15   7        3.13        3.41      3.13 o
   6  15   7        2.32        5.60      3.54 o
   7  15   7       25.67       33.09      4.17 o
   8  15   7       20.33       24.18      3.93 o
   0  16   7       83.30       93.61      7.38 o
   1  16   7        2.32        9.17      3.99 o
   2  16   7       71.93       67.54      5.71 o
   3  16   7       46.39       52.63      5.42 o
   4  16   7        9.90       18.40      4.57 o
   0   0   8     6825.08     7255.86    160.15 o
   1   0   8    10537.98    10184.95    242.89 o
   2   0   8     1558.97     1640.69     48.67 o
   3   0   8       25.92       24.34      3.61 o
   4   0   8     6039.44     6434.57     81.26 o
   5   0   8    10215.83    10471.73    159.16 o
   6   0   8     3521.40     3455.70     34.80 o
   7   0   8      413.76      402.63     11.38 o
   8   0   8      432.67      439.37      6.09 o
   9   0   8     1488.96     1454.79     16.77 o
  10   0   8        4.67        4.26      2.95 o
  11   0   8     1298.23     1235.56     30.70 o
  12   0   8      820.30      856.90     22.98 o
  13   0   8     1983.86     1883.57     53.74 o
  14   0   8        0.04       12.78      7.67 o
  15   0   8        1.21        2.56      7.67 o
  16   0   8       80.81       89.44     12.78 o
  17   0   8      317.17      345.02     23.00 o
  18   0   8      105.43      122.66     15.33 o
  19   0   8      519.69      511.20     28.12 o
   1   1   8      185.42      225.80      3.31 o
   2   1   8      748.74      767.79      8.94 o
   3   1   8     5678.75     6049.67     50.75 o
   4   1   8     5396.76     5712.01     48.08 o
   5   1   8     4719.32     5056.35     45.76 o
   6   1   8        7.25        5.32      1.35 o
   7   1   8      326.18      323.00      4.03 o
   8   1   8       12.23       12.33      1.12 o
   9   1   8      631.01      646.64      6.60 o
  10   1   8     1158.59     1146.72     13.25 o
  11   1   8     1887.34     1877.80     29.04 o
  12   1   8      207.76      210.15      5.57 o
  13   1   8       66.27       58.20      7.23 o
  14   1   8       32.07       40.88      7.23 o
  15   1   8       65.40       61.33      7.23 o
  16   1   8      227.08      172.59     10.84 o
  17   1   8        7.33       12.78      7.23 o
  18   1   8      126.88      165.76     23.00 o
  19   1   8      123.12      138.04     12.65 o
   0   2   8      198.46      192.03      5.63 o
   1   2   8     1765.60     1892.99     16.02 o
   2   2   8       48.23       54.73      1.54 o
   3   2   8      230.17      220.25      3.86 o
   4   2   8       95.69      111.45      3.13 o
   5   2   8     1742.83     1870.77     17.22 o
   6   2   8       17.32       18.51      1.28 o
   7   2   8       79.46       92.18      2.24 o
   8   2   8       36.84       41.23      3.00 o
   9   2   8        9.28       14.02      1.32 o
  10   2   8        1.71        1.53      2.88 o
  11   2   8      633.75      609.02     17.00 o
  12   2   8      111.88      118.69      5.11 o
  13   2   8      400.35      382.46     14.46 o
  14   2   8       25.09       34.30      8.94 o
  15   2   8        0.29       10.22      5.42 o
  16   2   8        1.24       -3.83      8.94 o
  17   2   8        7.75        8.94      7.23 o
  18   2   8        0.04        5.11      7.23 o
  19   2   8      275.87      284.80     15.28 o
   1   3   8     1165.33     1301.04     13.82 o
   2   3   8     1133.79     1246.79     12.98 o
   3   3   8     1893.34     1947.07     21.52 o
   4   3   8     5442.42     5697.40     51.39 o
   5   3   8      141.58      141.10      3.39 o
   6   3   8       71.49       57.08      2.59 o
   7   3   8       32.19       34.22      1.42 o
   8   3   8       36.44       32.22      1.70 o
   9   3   8       73.91       75.92      4.76 o
  10   3   8      239.69      228.43      6.19 o
  11   3   8        0.26       -2.56      2.95 o
  12   3   8       31.25       34.56      3.72 o
  13   3   8       76.27       71.91      7.23 o
  14   3   8        3.28       12.78      7.67 o
  15   3   8      167.56      161.08     20.44 o
  16   3   8      150.35      135.67      9.82 o
  17   3   8      304.18      278.57     14.46 o
  18   3   8       23.02       37.05      9.03 o
  19   3   8      234.30      250.47     14.46 o
   0   4   8     3023.57     3206.23     42.79 o
   1   4   8     9997.13    10271.66     90.08 o
   2   4   8      659.66      731.08      8.75 o
   3   4   8      175.91      150.49      3.28 o
   4   4   8      297.45      339.89      5.24 o
   5   4   8       59.70       42.83      2.09 o
   6   4   8      508.98      478.60      6.72 o
   7   4   8       52.65       39.96      2.29 o
   8   4   8      278.49      266.92      4.89 o
   9   4   8      133.85      135.56      3.62 o
  10   4   8       33.86       29.45      2.75 o
  11   4   8       21.80       14.17      2.75 o
  12   4   8      246.34      247.60     10.22 o
  13   4   8      102.56       91.99     12.78 o
  14   4   8        8.34        5.11      7.67 o
  15   4   8        2.10       -5.11      5.42 o
  16   4   8       93.83       93.76     16.61 o
  17   4   8        2.09        1.46      7.67 o
  18   4   8        7.31        8.94      7.23 o
   1   5   8      913.58      951.21     10.87 o
   2   5   8      423.65      409.66      6.04 o
   3   5   8        5.31        1.53      1.90 o
   4   5   8     1920.92     2104.61     21.21 o
   5   5   8      247.79      267.49      4.99 o
   6   5   8       24.31       22.90      2.09 o
   7   5   8       60.83       61.27      3.44 o
   8   5   8       10.14        6.81      2.09 o
   9   5   8      145.80      115.54      3.54 o
  10   5   8      123.56      127.69      5.36 o
  11   5   8       33.82       28.27      3.35 o
  12   5   8       25.11       17.16      3.01 o
  13   5   8        8.60        5.11      7.67 o
  14   5   8       12.26        7.67      7.67 o
  15   5   8        7.05       -2.56      7.67 o
  16   5   8       67.99       77.00      9.03 o
  17   5   8        6.11        7.67     10.22 o
  18   5   8        7.04       10.22      7.67 o
   0   6   8       93.44      103.13      4.43 o
   1   6   8      878.11      937.35     11.10 o
   2   6   8      554.91      554.74      7.68 o
   3   6   8      104.39      109.85      3.21 o
   4   6   8        0.44        0.32      1.48 o
   5   6   8        4.60        4.02      1.70 o
   6   6   8      390.64      350.23      6.04 o
   7   6   8        6.44        7.67      2.09 o
   8   6   8        7.59        4.75      1.70 o
   9   6   8        5.58        1.20      2.19 o
  10   6   8       56.79       52.90      4.06 o
  11   6   8       70.71       65.44      4.35 o
  12   6   8      199.73      225.17      6.94 o
  13   6   8       55.19       48.55     10.22 o
  14   6   8       17.98       15.33     10.22 o
  15   6   8        0.87       -7.67      7.67 o
  16   6   8       42.94       30.66     12.78 o
  17   6   8       74.42       90.73     10.84 o
  18   6   8        4.44        8.80      7.98 o
   1   7   8      556.16      592.96      8.08 o
   2   7   8      185.91      188.39      4.61 o
   3   7   8        1.18       -0.96      1.88 o
   4   7   8     1084.59     1062.31     12.64 o
   5   7   8       34.61       28.53      2.19 o
   6   7   8      162.10      174.58      4.45 o
   7   7   8      351.87      359.08      6.72 o
   8   7   8      312.41      300.18      5.96 o
   9   7   8        0.86       -1.10      1.93 o
  10   7   8       72.04       70.36      4.06 o
  11   7   8        0.11        3.83      5.16 o
  12   7   8      102.95      110.80      5.36 o
  13   7   8      194.51      201.89     17.89 o
  14   7   8       65.21       68.99     12.78 o
  15   7   8      202.85      229.99     17.89 o
  16   7   8        0.00        2.56     10.22 o
  17   7   8       99.34       91.99     15.33 o
   0   8   8     1426.34     1477.14     23.11 o
   1   8   8      965.87      934.70     11.70 o
   2   8   8      120.21      108.36      3.72 o
   3   8   8      232.51      222.87      5.34 o
   4   8   8       47.76       48.05      2.93 o
   5   8   8      194.47      209.18      5.22 o
   6   8   8      134.48      133.54      4.17 o
   7   8   8      101.70      105.25      4.17 o
   8   8   8        0.04       -2.19      2.19 o
   9   8   8      117.35      116.18      6.08 o
  10   8   8       60.13       68.10      4.68 o
  11   8   8      192.52      187.33      6.94 o
  12   8   8        0.26        1.99      3.35 o
  13   8   8       25.95        7.67     10.22 o
  14   8   8       13.55        2.56     10.22 o
  15   8   8       19.02        2.56     10.22 o
  16   8   8       16.86       12.78     10.22 o
   1   9   8      111.79      110.56      3.81 o
   2   9   8      282.99      274.02      5.85 o
   3   9   8        7.14        5.38      2.11 o
   4   9   8       11.24       11.95      2.48 o
   5   9   8       66.37       67.09      3.72 o
   6   9   8        8.65        7.32      2.45 o
   7   9   8        1.86        3.83      2.67 o
   8   9   8       16.20       12.21      2.85 o
   9   9   8       36.30       36.56      3.25 o
  10   9   8       35.12       37.43      4.68 o
  11   9   8       16.56       25.97      4.06 o
  12   9   8        5.00        6.47      4.06 o
  13   9   8        9.27        4.38      6.13 o
  14   9   8       28.45       20.44     10.22 o
  15   9   8        4.09        5.11     10.22 o
  16   9   8       10.50        0.00     10.22 o
   0  10   8      164.86      177.46      8.77 o
   1  10   8      305.23      317.88      6.90 o
   2  10   8      224.00      229.93      5.85 o
   3  10   8        9.13       12.41      2.63 o
   4  10   8      111.68      110.72      4.30 o
   5  10   8        2.02       -2.08      2.31 o
   6  10   8      259.25      268.09      6.40 o
   7  10   8        4.76       -2.38      2.45 o
   8  10   8        4.12       -2.63      2.63 o
   9  10   8        5.29       -0.18      2.63 o
  10  10   8       17.46       14.69      3.83 o
  11  10   8       65.00       71.86      5.36 o
  12  10   8      101.23      111.79      6.65 o
  13  10   8       24.92       38.84      8.94 o
  14  10   8        0.00       -7.67      7.67 o
  15  10   8        2.43       -7.67     10.22 o
   1  11   8      234.45      214.25      7.68 o
   2  11   8       18.92       18.64      2.85 o
   3  11   8        1.29       -1.44      2.83 o
   4  11   8      310.77      284.99      6.72 o
   5  11   8       91.19      103.87      4.30 o
   6  11   8       34.55       40.69      3.65 o
   7  11   8       82.17       74.37      4.17 o
   8  11   8       96.61      103.68      4.79 o
   9  11   8       27.37       28.69      3.25 o
  10  11   8        8.75        9.58      3.83 o
  11  11   8       51.89       52.78      5.11 o
  12  11   8       30.59       34.73      5.11 o
  13  11   8       62.45       77.29      7.98 o
  14  11   8        7.59        2.56     10.22 o
   0  12   8      234.28      253.96     11.67 o
   1  12   8       37.66       26.10      3.25 o
   2  12   8        0.51       -1.70      2.45 o
   3  12   8        1.98        0.70      3.25 o
   4  12   8       43.82       38.63      3.72 o
   5  12   8      382.36      384.94      9.53 o
   6  12   8      258.87      249.36      6.90 o
   7  12   8       31.89       33.45      4.22 o
   8  12   8       21.76       27.11      3.39 o
   9  12   8       67.65       83.98      4.61 o
  10  12   8       24.23       16.24      4.34 o
  11  12   8       13.30       19.35      4.34 o
  12  12   8        9.07        7.41      5.26 o
  13  12   8        0.42        0.00      8.94 o
   1  13   8       23.52       14.38      3.95 o
   2  13   8       20.35       13.20      3.13 o
   3  13   8       57.77       54.45      4.57 o
   4  13   8        0.30        1.53      3.43 o
   5  13   8       17.53       21.05      3.62 o
   6  13   8        0.98        0.85      3.13 o
   7  13   8        5.99        7.11      3.25 o
   8  13   8      109.21      108.57      5.90 o
   9  13   8       49.62       54.79      4.45 o
  10  13   8       55.68       70.98      5.98 o
  11  13   8       52.54       72.75      6.99 o
   0  14   8       71.07       77.14      6.77 o
   1  14   8       15.50       15.66      3.25 o
   2  14   8       39.87       31.68      4.25 o
   3  14   8       44.10       50.55      4.57 o
   4  14   8       12.44        3.63      3.68 o
   5  14   8        1.72        1.02      3.43 o
   6  14   8       79.18       89.81      5.22 o
   7  14   8        0.97        0.67      3.25 o
   8  14   8        1.40       -3.25      3.25 o
   9  14   8        0.02       -0.61      3.54 o
   1  15   8       18.47       14.56      3.72 o
   2  15   8        7.76        4.57      3.59 o
   3  15   8       19.78       13.10      4.25 o
   4  15   8      111.43      114.62      6.10 o
   5  15   8       44.94       53.05      5.16 o
   6  15   8        0.20        1.86      3.39 o
   7  15   8        4.63        5.37      3.81 o
   0  16   8        0.55        2.32      4.79 o
   1  16   8        1.64        5.75      4.25 o
   2  16   8       23.52       30.26      5.15 o
   3  16   8       27.13       28.19      4.57 o
   1   1   9      474.88      487.72      5.65 o
   2   1   9     1384.88     1447.58     13.01 o
   3   1   9       24.91       21.41      1.93 o
   4   1   9      650.04      645.48      7.85 o
   5   1   9      174.53      183.89      3.86 o
   6   1   9      417.82      416.69      5.80 o
   7   1   9       18.19       16.05      1.37 o
   8   1   9        7.41        8.47      1.45 o
   9   1   9       11.23        9.30      1.45 o
  10   1   9      238.44      244.65      6.10 o
  11   1   9        9.12        9.32      2.19 o
  12   1   9       19.01       17.27      5.34 o
  13   1   9        8.63       15.33      7.67 o
  14   1   9       61.70       63.98      7.23 o
  15   1   9        4.01       -5.42      5.42 o
  16   1   9       97.71       73.48     12.78 o
  17   1   9       71.72       71.91      9.03 o
  18   1   9       33.07       30.38      7.98 o
  19   1   9       75.36       84.63     10.84 o
   0   2   9     3902.90     4148.75     46.76 o
   1   2   9        2.57        8.78      1.37 o
   2   2   9     3586.62     4040.66     32.37 o
   3   2   9     2343.27     2613.79     23.63 o
   4   2   9      185.41      146.58      4.13 o
   5   2   9       29.04       34.32      2.09 o
   6   2   9     1290.86     1339.46     14.35 o
   7   2   9      199.91      196.25      3.75 o
   8   2   9      296.71      285.09      4.57 o
   9   2   9      254.23      271.68      6.06 o
  10   2   9     1133.52     1045.46     18.17 o
  11   2   9       16.90       25.91      3.01 o
  12   2   9      105.15      106.05      5.90 o
  13   2   9        3.16       11.50      5.42 o
  14   2   9        2.75        8.94      6.39 o
  15   2   9       20.87       26.46     11.50 o
  16   2   9        0.25        0.00      5.42 o
  17   2   9      106.89      154.69     10.84 o
  18   2   9       47.84       88.40      9.81 o
  19   2   9       58.33       55.87      9.81 o
   1   3   9      324.94      325.67      6.67 o
   2   3   9      237.73      249.32      4.43 o
   3   3   9        0.56        2.04      1.22 o
   4   3   9      471.05      500.93      8.00 o
   5   3   9      163.52      184.85      3.93 o
   6   3   9      624.81      642.65      8.28 o
   7   3   9        1.33       -0.46      1.12 o
   8   3   9        6.86        4.79      1.48 o
   9   3   9       20.00       18.22      1.76 o
  10   3   9      283.36      279.01      8.27 o
  11   3   9        0.33       -0.85      2.95 o
  12   3   9       58.18       57.98      4.79 o
  13   3   9       78.81       81.77      7.23 o
  14   3   9       46.54       57.75      7.23 o
  15   3   9        0.01        1.28      5.42 o
  16   3   9        6.84        6.39      5.42 o
  17   3   9        8.36       14.05      7.23 o
  18   3   9       29.18       41.35      9.03 o
   0   4   9      327.27      377.25      8.27 o
   1   4   9      340.25      346.21      5.53 o
   2   4   9      214.65      234.34      4.42 o
   3   4   9      273.33      232.20      4.43 o
   4   4   9      465.14      516.14      8.00 o
   5   4   9       84.90       85.36      3.39 o
   6   4   9      568.62      506.73      7.23 o
   7   4   9      248.37      246.92      5.42 o
   8   4   9        0.36        5.48      1.70 o
   9   4   9      555.64      527.49      7.90 o
  10   4   9       15.10       13.26      3.09 o
  11   4   9       41.48       30.80      4.43 o
  12   4   9       37.36       45.46      4.79 o
  13   4   9       41.97       35.77     10.22 o
  14   4   9       13.32       18.62      6.13 o
  15   4   9       58.66       59.44      7.98 o
  16   4   9        0.11       -5.42      5.42 o
  17   4   9        1.19       -0.73      6.13 o
  18   4   9        0.01       -2.56      7.23 o
   1   5   9        5.17        4.32      1.60 o
   2   5   9      388.22      418.03      6.46 o
   3   5   9      251.56      238.47      4.43 o
   4   5   9      111.95      115.56      3.54 o
   5   5   9       30.08       45.34      2.63 o
   6   5   9      588.08      582.84      8.14 o
   7   5   9      375.67      373.94      6.31 o
   8   5   9       71.43       62.78      3.97 o
   9   5   9       70.38       71.80      3.25 o
  10   5   9        9.82        6.27      2.75 o
  11   5   9       31.55       23.09      4.43 o
  12   5   9        2.42       -3.27      3.27 o
  13   5   9       22.43       30.66     10.22 o
  14   5   9        5.90       -7.67      7.67 o
  15   5   9       13.02        7.67      7.67 o
  16   5   9       66.03       58.77      9.03 o
  17   5   9       44.48       47.58      9.03 o
  18   5   9       13.25       10.22      7.23 o
   0   6   9      387.86      362.88      9.62 o
   1   6   9        5.58        4.79      1.48 o
   2   6   9     2908.21     2967.70     28.80 o
   3   6   9     2588.13     2698.03     26.41 o
   4   6   9       87.20       93.16      3.13 o
   5   6   9       30.90       34.70      2.51 o
   6   6   9       35.79       34.43      2.45 o
   7   6   9        6.92        9.53      2.77 o
   8   6   9       91.14       85.45      3.54 o
   9   6   9        0.04       -1.10      1.70 o
  10   6   9      738.52      684.36     12.42 o
  11   6   9      272.63      210.25      7.78 o
  12   6   9        6.65        7.47      5.47 o
  13   6   9       12.64       15.33     10.22 o
  14   6   9        0.43       -2.56      7.67 o
  15   6   9        1.13        7.67     10.22 o
  16   6   9        3.95       10.22     10.22 o
  17   6   9       73.92      104.77     11.50 o
   1   7   9       56.71       54.37      2.63 o
   2   7   9       53.71       53.47      2.89 o
   3   7   9       77.67       83.30      3.04 o
   4   7   9        0.03        1.70      2.09 o
   5   7   9      294.98      305.71      6.04 o
   6   7   9      843.36      792.37     10.54 o
   7   7   9      153.11      148.49      4.61 o
   8   7   9       90.54       78.99      3.54 o
   9   7   9       69.60       54.18      3.99 o
  10   7   9        8.17        8.69      3.01 o
  11   7   9        0.22        1.86      2.75 o
  12   7   9      220.38      200.65      8.27 o
  13   7   9      176.30      173.77     15.33 o
  14   7   9        3.29        2.56     10.22 o
  15   7   9        0.54       10.22     10.22 o
  16   7   9       40.45       43.44     12.78 o
  17   7   9        8.93       23.00     12.78 o
   0   8   9       86.34       94.52      5.26 o
   1   8   9      105.10      107.93      3.72 o
   2   8   9      486.64      480.56      7.68 o
   3   8   9        7.64       15.97      2.45 o
   4   8   9     1886.41     1852.94     20.15 o
   5   8   9       63.20       48.91      3.13 o
   6   8   9      873.06      825.17     11.29 o
   7   8   9      400.07      395.16      7.30 o
   8   8   9        0.75       -2.52      2.52 o
   9   8   9      239.43      238.69      5.85 o
  10   8   9      432.65      433.64     10.10 o
  11   8   9        8.50       11.50      3.83 o
  12   8   9       25.24       28.29      9.68 o
  13   8   9        1.25        5.11     10.22 o
  14   8   9       42.30       40.88     10.22 o
  15   8   9       81.18       74.10     12.78 o
  16   8   9       18.28       17.89     12.78 o
   1   9   9      306.49      302.57      5.85 o
   2   9   9      142.27      153.75      4.79 o
   3   9   9       39.87       43.28      2.85 o
   4   9   9      393.97      408.81      7.77 o
   5   9   9        0.13        0.60      2.19 o
   6   9   9        1.04       -0.48      2.31 o
   7   9   9      353.29      363.90      7.45 o
   8   9   9       17.85       10.22      3.05 o
   9   9   9      340.91      332.46      7.02 o
  10   9   9       51.88       40.96      4.34 o
  11   9   9       80.36       86.32      5.36 o
  12   9   9      364.41      363.83     12.24 o
  13   9   9       35.83       45.99     12.78 o
  14   9   9        4.77        5.11     10.22 o
  15   9   9        2.74      -10.22     10.22 o
   0  10   9      129.25      132.16      8.86 o
   1  10   9        3.60       10.39      2.45 o
   2  10   9       11.26        8.40      2.63 o
   3  10   9      755.62      787.88     14.48 o
   4  10   9     1803.47     1694.63     21.71 o
   5  10   9      336.16      355.99      7.23 o
   6  10   9       47.74       52.17      3.72 o
   7  10   9        1.45        0.37      2.63 o
   8  10   9        2.62        1.28      3.13 o
   9  10   9        4.71        0.55      2.63 o
  10  10   9       25.16       29.82      6.27 o
  11  10   9      117.58      115.45      6.39 o
  12  10   9       35.10       34.80      5.90 o
  13  10   9      109.07      114.99     15.33 o
  14  10   9       66.57       79.21     15.33 o
   1  11   9       34.08       30.84      3.13 o
   2  11   9      134.28      135.74      4.99 o
   3  11   9       29.21       27.83      3.39 o
   4  11   9      214.14      189.25      6.57 o
   5  11   9      134.81      151.64      5.50 o
   6  11   9        8.74        8.94      3.13 o
   7  11   9        4.51       -1.70      3.13 o
   8  11   9       28.26       24.99      3.25 o
   9  11   9        1.80       -0.92      2.94 o
  10  11   9      106.72      104.89      6.39 o
  11  11   9        2.98       -1.92      3.83 o
  12  11   9      113.51      115.88      7.78 o
  13  11   9       72.80       76.66     15.33 o
   0  12   9        0.13       -3.72      3.72 o
   1  12   9        5.74        2.74      2.67 o
   2  12   9       17.34       23.47      3.13 o
   3  12   9       19.57       19.91      3.43 o
   4  12   9       27.16       26.07      3.63 o
   5  12   9        2.32        3.83      3.13 o
   6  12   9      257.45      256.82      7.09 o
   7  12   9       81.78       92.06      5.51 o
   8  12   9        0.45        0.00      3.81 o
   9  12   9       87.53       87.90      5.29 o
  10  12   9       20.62       26.30      5.11 o
  11  12   9       75.88      101.51      8.85 o
  12  12   9       11.66        4.26      5.90 o
   1  13   9        0.29       -2.63      2.63 o
   2  13   9       20.90       14.88      3.81 o
   3  13   9       75.54       91.89      5.36 o
   4  13   9        7.07        6.86      3.59 o
   5  13   9       11.56        8.57      3.99 o
   6  13   9       56.69       53.40      4.95 o
   7  13   9      123.72      123.56      5.35 o
   8  13   9        7.12        4.33      3.25 o
   9  13   9       29.21       30.79      4.17 o
  10  13   9        2.90        2.74      4.43 o
  11  13   9        4.00        5.50      7.01 o
   0  14   9       14.28       15.33      4.79 o
   1  14   9        0.76       -2.63      2.63 o
   2  14   9       18.49       10.48      3.72 o
   3  14   9        0.02       -1.34      3.59 o
   4  14   9       23.27       17.89      4.25 o
   5  14   9       45.29       60.96      5.16 o
   6  14   9       17.57       25.66      4.74 o
   7  14   9        2.38        2.44      3.39 o
   8  14   9        5.68        6.16      3.39 o
   9  14   9        8.30        2.86      3.99 o
   1  15   9       12.04       14.44      3.72 o
   2  15   9        0.33        3.16      3.99 o
   3  15   9        8.88       18.91      4.57 o
   4  15   9       61.28       73.71      5.71 o
   5  15   9       23.75       37.13      4.97 o
   6  15   9       13.54       10.07      4.10 o
   0   0  10      150.52      294.96      7.98 o
   1   0  10     7795.75     8947.93     95.67 o
   2   0  10       65.48       55.03      2.24 o
   3   0  10      228.53      249.09      6.77 o
   4   0  10      726.07      661.39     12.25 o
   5   0  10     4873.60     4838.54     76.47 o
   6   0  10      835.54      976.99     16.24 o
   7   0  10     1712.43     1547.77     20.13 o
   8   0  10      910.80      825.82     11.57 o
   9   0  10       45.27       49.57      2.80 o
  10   0  10       15.08        0.73      3.72 o
  11   0  10       28.78       24.94      4.43 o
  12   0  10     1638.77     1597.22     36.01 o
  13   0  10      639.80      626.32     25.56 o
  14   0  10       93.02       61.33     10.22 o
  15   0  10       31.34       30.66     10.22 o
  16   0  10      124.76      137.99     15.33 o
  17   0  10        6.34       25.55     10.22 o
  18   0  10       12.20       12.78     10.22 o
   1   1  10     4536.73     4841.09     38.40 o
   2   1  10      672.13      642.90      6.95 o
   3   1  10      160.55      117.21      2.99 o
   4   1  10     1636.05     1635.50     23.87 o
   5   1  10      654.66      665.13      8.10 o
   6   1  10       26.10       26.60      2.27 o
   7   1  10        2.50       -0.96      1.81 o
   8   1  10       26.68       27.21      2.21 o
   9   1  10      257.89      259.02      4.71 o
  10   1  10     3551.25     3472.25     37.59 o
  11   1  10      402.50      352.67      6.90 o
  12   1  10      540.35      460.89      9.06 o
  13   1  10        3.94        6.39      6.39 o
  14   1  10        0.10        3.83      8.94 o
  15   1  10        2.42        7.67     10.22 o
  16   1  10       38.83       33.22      7.23 o
  17   1  10       80.83       99.66      9.03 o
  18   1  10        6.56        2.56      7.23 o
   0   2  10       38.09       33.71      2.56 o
   1   2  10      154.51      175.67      3.31 o
   2   2  10      508.42      545.36      6.32 o
   3   2  10       99.41       92.16      2.90 o
   4   2  10      172.65      161.10      3.86 o
   5   2  10     1184.01     1210.84     13.74 o
   6   2  10      383.68      392.50      7.43 o
   7   2  10      208.59      200.31      4.79 o
   8   2  10      563.79      558.17      7.95 o
   9   2  10      149.10      161.04      5.37 o
  10   2  10        0.93       -2.75      2.75 o
  11   2  10       92.15       85.74      4.68 o
  12   2  10       19.69       12.78      3.69 o
  13   2  10      161.28      164.88     10.22 o
  14   2  10        4.00        7.67      5.42 o
  15   2  10        3.96        6.39      5.42 o
  16   2  10        4.74       -2.56      5.42 o
  17   2  10       33.73       29.88      7.23 o
  18   2  10        3.16        7.30     11.50 o
   1   3  10     1888.63     1930.18     19.38 o
   2   3  10     1253.41     1213.07     13.12 o
   3   3  10     3221.15     3487.91     32.63 o
   4   3  10     3109.42     3064.53     32.75 o
   5   3  10       15.94       10.96      2.37 o
   6   3  10       38.24       43.95      2.46 o
   7   3  10        0.21        1.92      1.48 o
   8   3  10      139.79      152.87      4.94 o
   9   3  10      272.23      272.73      8.25 o
  10   3  10      937.55      963.54     18.17 o
  11   3  10      124.79      125.63      6.29 o
  12   3  10      289.62      242.51      8.48 o
  13   3  10       53.11       62.63      7.23 o
  14   3  10        7.90        3.83      5.42 o
  15   3  10        0.01       -5.42      5.42 o
  16   3  10       17.27       23.00      7.67 o
  17   3  10       60.40       66.53      9.03 o
  18   3  10      161.26      192.76     24.28 o
   0   4  10     1292.66     1372.81     21.03 o
   1   4  10      922.52     1004.39     11.70 o
   2   4  10      353.94      350.99      5.53 o
   3   4  10      394.08      376.75      5.80 o
   4   4  10      174.73      182.46      6.49 o
   5   4  10      165.73      144.89      4.57 o
   6   4  10        0.00        0.64      1.48 o
   7   4  10     1418.52     1380.44     18.87 o
   8   4  10     1651.87     1570.52     17.01 o
   9   4  10      115.19      101.15      3.99 o
  10   4  10       88.94       83.17      5.90 o
  11   4  10       92.24      100.23      7.96 o
  12   4  10      809.01      777.56     16.10 o
  13   4  10       19.66       10.22      7.67 o
  14   4  10        9.16        1.28      8.94 o
  15   4  10        9.93        7.67      7.67 o
  16   4  10       39.04       44.79      7.67 o
  17   4  10       36.97       43.59      9.03 o
  18   4  10        6.43       -2.92     11.50 o
   1   5  10      653.46      744.07      9.72 o
   2   5  10        0.00       -0.64      1.48 o
   3   5  10      566.65      591.91      8.39 o
   4   5  10       92.02       90.58      4.49 o
   5   5  10      106.61      113.73      4.57 o
   6   5  10       11.56       10.01      2.51 o
   7   5  10      836.96      781.15     10.39 o
   8   5  10     1347.54     1356.04     16.97 o
   9   5  10        0.00        0.91      2.42 o
  10   5  10      762.95      762.81     16.24 o
  11   5  10        0.55        0.32      3.27 o
  12   5  10        8.36        1.70      4.43 o
  13   5  10        9.76        2.56      7.67 o
  14   5  10       32.17       15.33      7.67 o
  15   5  10        1.66        2.56      6.13 o
  16   5  10        0.19       -4.75      6.39 o
  17   5  10        9.36       10.22      7.23 o
   0   6  10     1552.51     1610.73     24.41 o
   1   6  10       19.33       18.35      2.09 o
   2   6  10       25.24       29.24      2.31 o
   3   6  10        0.16        3.65      1.70 o
   4   6  10        0.44        2.04      2.29 o
   5   6  10        7.66        7.67      2.09 o
   6   6  10       12.68       19.71      2.45 o
   7   6  10      357.59      354.11      6.46 o
   8   6  10      250.18      270.97      5.85 o
   9   6  10       25.86       28.59      2.63 o
  10   6  10       78.86       67.89      5.90 o
  11   6  10      122.57      123.35      6.77 o
  12   6  10        8.44        6.49      6.30 o
  13   6  10       25.54       40.88     10.22 o
  14   6  10        0.03        0.00      7.67 o
  15   6  10       45.79       35.77     12.78 o
  16   6  10        2.12      -10.22     10.22 o
  17   6  10       14.62        5.11      7.23 o
   1   7  10        0.01       -0.37      1.70 o
   2   7  10       62.79       69.51      3.05 o
   3   7  10      261.78      295.90      5.53 o
   4   7  10      791.14      755.43     12.39 o
   5   7  10      287.31      275.28      6.04 o
   6   7  10       26.57       15.07      3.47 o
   7   7  10        0.13        0.45      2.22 o
   8   7  10       39.28       41.21      3.25 o
   9   7  10      107.68      102.26      4.45 o
  10   7  10      244.80      287.65     10.33 o
  11   7  10        2.47        2.92      3.72 o
  12   7  10      283.04      273.21      9.76 o
  13   7  10       10.04       23.00     10.22 o
  14   7  10      147.56      183.99     17.89 o
  15   7  10        6.63       12.78     10.22 o
  16   7  10       15.80        7.67     10.22 o
   0   8  10       28.14       20.61      3.72 o
   1   8  10       88.76       86.34      4.00 o
   2   8  10      211.54      209.39      5.11 o
   3   8  10      526.92      507.80      7.80 o
   4   8  10      139.42      155.57      5.42 o
   5   8  10       28.35       33.88      3.13 o
   6   8  10       43.44       42.41      4.19 o
   7   8  10      486.19      509.07      8.58 o
   8   8  10      422.43      407.89      8.41 o
   9   8  10      130.42      113.26      4.61 o
  10   8  10        0.20        1.14      3.35 o
  11   8  10       45.18       42.38      6.98 o
  12   8  10        3.13       -3.41      4.43 o
  13   8  10      138.39      150.77     15.33 o
  14   8  10        3.49       -7.67      7.67 o
  15   8  10       68.56       84.32     15.33 o
  16   8  10        6.60        0.00     10.22 o
   1   9  10        0.47       -0.15      2.19 o
   2   9  10      113.20      106.73      3.93 o
   3   9  10       50.37       48.51      2.94 o
   4   9  10      208.31      220.21      6.57 o
   5   9  10      397.10      412.42      7.95 o
   6   9  10      114.23      126.61      4.99 o
   7   9  10      109.98      119.08      4.79 o
   8   9  10      887.69      923.75     12.80 o
   9   9  10       68.82       81.91      4.30 o
  10   9  10       89.44       79.78      5.36 o
  11   9  10       16.63       24.30      6.92 o
  12   9  10       11.95        9.52      7.39 o
  13   9  10       64.19       81.77     12.78 o
  14   9  10       16.61       20.44     12.78 o
  15   9  10        1.23       -5.11     10.22 o
   0  10  10      162.36      155.87      7.08 o
   1  10  10        8.39        5.66      2.63 o
   2  10  10       88.05       75.78      3.72 o
   3  10  10       44.90       54.16      3.72 o
   4  10  10       66.53       82.61      4.75 o
   5  10  10       13.41       10.22      3.43 o
   6  10  10        5.57        7.86      3.05 o
   7  10  10       63.87       75.62      3.93 o
   8  10  10       95.25      118.41      4.79 o
   9  10  10        0.00       -1.38      2.85 o
  10  10  10        3.30        0.64      3.83 o
  11  10  10       56.01       59.97      6.91 o
  12  10  10       74.31       76.33      6.77 o
  13  10  10       29.58       33.22     12.78 o
  14  10  10       14.81       35.77     12.78 o
   1  11  10       34.63       37.23      3.54 o
   2  11  10       11.98       21.55      3.02 o
   3  11  10      255.19      262.74      8.90 o
   4  11  10      244.91      244.20      7.48 o
   5  11  10      254.21      262.18      7.82 o
   6  11  10        8.56        9.24      3.81 o
   7  11  10        3.27        0.00      3.13 o
   8  11  10       23.46       33.51      3.72 o
   9  11  10       57.58       69.41      5.59 o
  10  11  10       25.41       20.44      4.68 o
  11  11  10        2.38       -2.32      4.79 o
  12  11  10       14.33        4.26      6.83 o
  13  11  10        4.98        2.56     10.22 o
   0  12  10       48.95       46.59      5.26 o
   1  12  10        2.80        2.92      2.63 o
   2  12  10       31.81       29.08      3.54 o
   3  12  10       59.43       58.73      4.57 o
   4  12  10      149.43      148.11      6.57 o
   5  12  10        5.51        4.09      3.43 o
   6  12  10       74.64       78.88      5.16 o
   7  12  10      132.20      133.03      5.50 o
   8  12  10      109.17      109.98      5.22 o
   9  12  10       27.96       31.16      4.84 o
  10  12  10       10.66        8.26      4.68 o
  11  12  10        2.76        1.70      5.90 o
  12  12  10        0.19       -3.41      5.90 o
   1  13  10        6.51        0.73      2.63 o
   2  13  10       12.33        2.02      3.59 o
   3  13  10       35.10       37.09      4.25 o
   4  13  10       83.28       99.69      5.88 o
   5  13  10       94.11      102.43      5.71 o
   6  13  10       30.21       45.17      4.74 o
   7  13  10       30.04       31.89      4.17 o
   8  13  10      219.28      213.05      7.09 o
   9  13  10       13.15       19.33      4.86 o
  10  13  10        1.10       -4.79      4.79 o
   0  14  10       36.98       29.50      5.26 o
   1  14  10        4.82        5.26      3.99 o
   2  14  10        8.14        1.14      3.77 o
   3  14  10       23.73       18.37      4.25 o
   4  14  10        9.38       20.60      4.25 o
   5  14  10       15.57        4.31      4.25 o
   6  14  10        2.48        4.54      3.77 o
   7  14  10        0.45       -3.77      3.77 o
   8  14  10        3.66        3.96      3.72 o
   1  15  10        1.07       -3.59      3.59 o
   2  15  10       23.67       24.35      4.74 o
   3  15  10       92.08      128.30      6.57 o
   4  15  10       69.87       76.78      5.90 o
   5  15  10      135.53      145.22      7.62 o
   1   1  11      286.03      239.04      3.97 o
   2   1  11      541.94      505.81      6.18 o
   3   1  11       54.05       43.78      2.36 o
   4   1  11       71.10       61.68      3.15 o
   5   1  11       21.22       16.43      2.15 o
   6   1  11      245.73      230.89      4.83 o
   7   1  11      721.00      733.45     10.24 o
   8   1  11     1095.05     1123.93     12.38 o
   9   1  11        7.08        2.69      2.24 o
  10   1  11      160.98      140.14      5.42 o
  11   1  11        2.32        2.40      3.24 o
  12   1  11      582.06      533.00     10.03 o
  13   1  11       39.15       44.06      8.94 o
  14   1  11      184.59      181.48     10.84 o
  15   1  11       17.70       19.16      5.42 o
  16   1  11        0.17        5.11      5.42 o
  17   1  11        0.24        0.00      5.42 o
  18   1  11       59.91       64.62      9.81 o
   0   2  11      195.14      179.90      4.80 o
   1   2  11      205.82      200.07      3.59 o
   2   2  11     9426.28     9841.66     75.78 o
   3   2  11      116.51       79.55      2.90 o
   4   2  11     3552.05     3710.04     33.08 o
   5   2  11     1170.60     1128.02     13.20 o
   6   2  11     1011.18      994.25     12.15 o
   7   2  11      323.73      324.23      6.86 o
   8   2  11     1030.45      994.66     12.29 o
   9   2  11     2551.52     2580.03     47.91 o
  10   2  11       61.55       85.78      5.11 o
  11   2  11      135.56      105.79      5.11 o
  12   2  11        3.03       -2.30      3.01 o
  13   2  11      362.76      288.49     16.61 o
  14   2  11        0.13        2.56      5.42 o
  15   2  11      183.88      190.46     10.84 o
  16   2  11       73.50       87.18      9.03 o
  17   2  11       61.53       79.95      9.03 o
  18   2  11        7.36        8.94      7.23 o
   1   3  11      132.60      139.85      3.72 o
   2   3  11     1994.32     1937.86     19.64 o
   3   3  11      111.01      111.56      4.26 o
   4   3  11       20.96       27.24      2.29 o
   5   3  11      148.86      134.60      4.57 o
   6   3  11      385.33      376.10      7.48 o
   7   3  11      103.02      109.81      4.57 o
   8   3  11      538.60      586.55     11.87 o
   9   3  11       17.60       16.35      3.17 o
  10   3  11      169.80      130.02      6.77 o
  11   3  11        3.11        0.00      3.61 o
  12   3  11      414.83      398.73      9.52 o
  13   3  11        0.01       -5.11      5.42 o
  14   3  11        6.16       10.22      7.67 o
  15   3  11       17.14       15.70      6.39 o
  16   3  11        1.96       -5.42      5.42 o
  17   3  11       23.70       31.38     11.50 o
   0   4  11      456.91      461.78      9.76 o
   1   4  11       81.27       91.46      4.30 o
   2   4  11     1458.03     1477.45     16.53 o
   3   4  11      192.59      204.17      4.42 o
   4   4  11        0.22        5.62      2.29 o
   5   4  11       80.54       78.30      4.00 o
   6   4  11      452.01      435.89      8.00 o
   7   4  11       56.97       54.91      3.43 o
   8   4  11        5.69        3.03      2.09 o
   9   4  11        6.80       12.56      3.64 o
  10   4  11       83.89       94.47      6.61 o
  11   4  11       31.64       42.14      5.12 o
  12   4  11      403.71      388.93     16.37 o
  13   4  11       71.99       86.88     12.78 o
  14   4  11        0.87        3.83      5.42 o
  15   4  11        1.03        1.28      5.42 o
  16   4  11       10.97        1.28      5.42 o
  17   4  11       20.18       33.99      7.98 o
   1   5  11        0.00        1.93      2.38 o
   2   5  11       22.86       27.95      2.29 o
   3   5  11       47.98       51.78      2.85 o
   4   5  11        0.10       -0.51      2.29 o
   5   5  11      266.63      283.61      6.86 o
   6   5  11       29.05       39.57      3.96 o
   7   5  11      420.96      447.15      7.52 o
   8   5  11       31.76       34.61      3.43 o
   9   5  11      133.62      126.95      7.24 o
  10   5  11       63.85       49.37      5.01 o
  11   5  11       11.80        4.26      4.43 o
  12   5  11      223.55      186.01      7.78 o
  13   5  11      286.97      276.01     17.89 o
  14   5  11      242.01      283.67     20.44 o
  15   5  11        1.09        4.02      6.13 o
  16   5  11       25.09       28.39      8.94 o
  17   5  11       81.14       86.56     23.00 o
   0   6  11      121.22      108.09      5.26 o
   1   6  11        1.79        4.02      1.70 o
   2   6  11     1375.62     1407.25     15.67 o
   3   6  11      663.12      653.35     10.49 o
   4   6  11      548.61      559.70     11.26 o
   5   6  11      156.38      152.91      5.71 o
   6   6  11        7.58        7.86      3.34 o
   7   6  11        1.45       -1.44      3.43 o
   8   6  11      536.31      570.80     12.20 o
   9   6  11     2283.76     2292.96     30.38 o
  10   6  11       64.46       49.45      5.26 o
  11   6  11        4.55        9.37      4.43 o
  12   6  11       27.83       20.21      4.79 o
  13   6  11      239.75      224.89     17.89 o
  14   6  11        0.00       -5.11      7.67 o
  15   6  11       33.82       33.22     12.78 o
  16   6  11        4.93       16.75     10.22 o
   1   7  11       47.50       50.84      2.97 o
   2   7  11      636.45      649.96      9.15 o
   3   7  11        0.02        1.02      2.29 o
   4   7  11      335.03      329.89      7.25 o
   5   7  11        0.85       -2.29      2.29 o
   6   7  11       66.68       74.26      4.25 o
   7   7  11      240.14      227.67      5.85 o
   8   7  11       13.75        6.88      2.85 o
   9   7  11        0.05       -1.28      3.45 o
  10   7  11        5.68        4.26      4.43 o
  11   7  11        0.41        2.56      4.43 o
  12   7  11      235.13      203.30      9.27 o
  13   7  11        6.82        0.00     10.22 o
  14   7  11       18.77       28.11     10.22 o
  15   7  11        6.71       15.33     10.22 o
  16   7  11        0.13       12.78     10.22 o
   0   8  11      294.93      294.48      8.61 o
   1   8  11       63.48       77.78      3.72 o
   2   8  11     1074.43     1078.16     13.40 o
   3   8  11      163.36      156.25      5.42 o
   4   8  11      390.57      367.56      8.00 o
   5   8  11      153.68      148.68      5.71 o
   6   8  11      174.80      163.84      6.93 o
   7   8  11        2.73        3.47      2.63 o
   8   8  11       43.63       41.42      3.54 o
   9   8  11      116.13      111.04      6.76 o
  10   8  11        6.38        3.41      4.43 o
  11   8  11        0.26       -1.16      4.79 o
  12   8  11      312.45      339.73     12.24 o
  13   8  11       11.66       12.78     10.22 o
  14   8  11        2.25       -5.11     10.22 o
  15   8  11       28.12       33.22     12.78 o
   1   9  11      588.79      583.93      9.14 o
   2   9  11      206.47      225.67      7.43 o
   3   9  11        0.16       -2.42      2.42 o
   4   9  11       63.33       65.97      4.25 o
   5   9  11       31.47       33.02      4.62 o
   6   9  11        0.54        3.07      3.43 o
   7   9  11      535.41      534.78      9.33 o
   8   9  11       13.64       22.88      3.25 o
   9   9  11       10.60        7.13      4.29 o
  10   9  11       21.70       20.41      5.26 o
  11   9  11       16.99       14.31      5.78 o
  12   9  11       43.81       57.19      7.60 o
  13   9  11      401.81      483.05     25.56 o
  14   9  11      111.23      125.21     15.33 o
   0  10  11       82.14       80.57      5.26 o
   1  10  11       20.69       13.14      2.63 o
   2  10  11      656.74      625.82     13.09 o
   3  10  11      943.65      964.65     14.81 o
   4  10  11      200.65      205.23      6.86 o
   5  10  11        0.44        1.53      3.43 o
   6  10  11        6.18        1.86      3.07 o
   7  10  11       47.79       50.03      3.72 o
   8  10  11       98.17      118.63      4.79 o
   9  10  11      362.52      376.89      8.28 o
  10  10  11       73.66       82.89      7.38 o
  11  10  11       30.81       33.60      5.90 o
  12  10  11        2.41       -5.42      5.42 o
  13  10  11       16.53       17.89     10.22 o
   1  11  11      154.12      168.77      5.85 o
   2  11  11      379.92      365.34      8.88 o
   3  11  11       56.99       62.10      4.25 o
   4  11  11       89.62       89.08      5.66 o
   5  11  11       61.77       74.92      5.16 o
   6  11  11      364.23      391.11     10.23 o
   7  11  11        0.54        1.56      3.25 o
   8  11  11        0.24       -0.85      3.43 o
   9  11  11       25.93       24.37      3.99 o
  10  11  11       12.59        1.28      6.32 o
  11  11  11        0.04        4.26      5.90 o
  12  11  11       50.97       64.97      7.38 o
   0  12  11        1.87        5.11      4.22 o
   1  12  11       23.60       26.10      4.25 o
   2  12  11        7.39        8.03      3.18 o
   3  12  11        1.58        3.77      3.71 o
   4  12  11       35.17       33.17      4.25 o
   5  12  11       89.11       87.19      5.42 o
   6  12  11       76.59       85.87      5.71 o
   7  12  11       16.12       20.44      4.25 o
   8  12  11       15.72       20.19      4.04 o
   9  12  11       18.14       12.78      6.27 o
  10  12  11      145.58      141.65      8.85 o
  11  12  11       17.43       20.44      5.90 o
   1  13  11        1.48       -3.02      3.07 o
   2  13  11       22.71       10.54      4.25 o
   3  13  11       33.92       33.11      4.25 o
   4  13  11        7.06        6.61      3.99 o
   5  13  11       43.40       47.48      5.51 o
   6  13  11       83.41       88.96      5.71 o
   7  13  11       13.91        4.66      3.99 o
   8  13  11       60.17       77.02      5.57 o
   9  13  11       11.27       13.87      4.34 o
   0  14  11        0.11       -5.11      5.42 o
   1  14  11       13.63       12.94      4.25 o
   2  14  11      101.37      111.93      6.57 o
   3  14  11      117.30      130.72      6.57 o
   4  14  11       14.89       25.38      4.25 o
   5  14  11       57.90       64.50      5.42 o
   6  14  11        1.55        0.43      3.77 o
   7  14  11       13.06       13.31      4.74 o
   1  15  11       10.86        5.75      5.11 o
   2  15  11        2.43        7.51      4.33 o
   3  15  11        1.06        3.03      5.16 o
   0   0  12        5.52       14.97      3.83 o
   1   0  12     3395.48     3461.99     39.60 o
   2   0  12     1543.38     1528.40     18.98 o
   3   0  12      178.06      195.25      8.07 o
   4   0  12       68.11       71.46      4.43 o
   5   0  12      151.61      169.69      9.22 o
   6   0  12     4662.84     4468.83     52.23 o
   7   0  12     6427.22     5958.54    157.05 o
   8   0  12     4455.35     4401.66     47.00 o
   9   0  12     1543.92     1391.76     20.41 o
  10   0  12        0.06        4.26      4.43 o
  11   0  12      601.17      623.26     14.21 o
  12   0  12       48.70       71.61      5.90 o
  13   0  12      309.45      305.49      9.76 o
  14   0  12        6.52       12.78      7.67 o
  15   0  12       24.79       10.22      7.67 o
  16   0  12        3.36        5.11      7.67 o
  17   0  12        8.32       10.22     10.22 o
   1   1  12       50.12       61.79      5.88 o
   2   1  12        0.19        0.51      1.37 o
   3   1  12      311.02      329.62      5.62 o
   4   1  12      122.46      141.31      3.86 o
   5   1  12      291.97      275.80      5.32 o
   6   1  12      353.75      350.37      7.49 o
   7   1  12     1047.77      991.05     14.50 o
   8   1  12     3231.82     3189.75     27.51 o
   9   1  12     1993.18     1913.42     17.84 o
  10   1  12        3.26        6.21      2.63 o
  11   1  12      164.61      190.67      5.85 o
  12   1  12       68.80       53.01      3.93 o
  13   1  12        2.01        2.09      3.07 o
  14   1  12      192.90      184.03     10.84 o
  15   1  12       17.60       21.72      7.23 o
  16   1  12        2.66        6.39      5.42 o
  17   1  12       57.81       56.33      9.03 o
   0   2  12     1890.56     1883.29     23.87 o
   1   2  12       41.20       38.03      2.13 o
   2   2  12      159.69      166.72      3.13 o
   3   2  12      381.10      392.33      6.29 o
   4   2  12       26.70       27.93      2.54 o
   5   2  12     1183.79     1187.45     13.10 o
   6   2  12      457.48      477.02      7.95 o
   7   2  12        9.66        3.91      3.07 o
   8   2  12      111.51      114.55      6.67 o
   9   2  12      204.95      202.16      5.32 o
  10   2  12        0.05        5.75      3.83 o
  11   2  12      110.34      112.21      5.98 o
  12   2  12        1.89        3.97      3.35 o
  13   2  12       42.34       48.16      3.99 o
  14   2  12       40.44       33.79      7.23 o
  15   2  12        0.79        7.67      5.42 o
  16   2  12        3.03       10.59      6.13 o
  17   2  12       18.05       28.11      7.23 o
   1   3  12       34.33       27.68      1.62 o
   2   3  12      399.59      381.27      6.61 o
   3   3  12      893.68      885.41     14.38 o
   4   3  12       11.54        4.09      3.17 o
   5   3  12      485.75      480.19      8.41 o
   6   3  12      466.61      455.05      8.41 o
   7   3  12      380.85      380.35      7.48 o
   8   3  12      133.61      124.19      5.64 o
   9   3  12     1186.28     1128.02     15.24 o
  10   3  12      269.84      300.96     10.33 o
  11   3  12      213.59      184.44     10.95 o
  12   3  12      151.34      119.70      6.39 o
  13   3  12      139.18      151.25      6.65 o
  14   3  12        9.25        5.11      5.42 o
  15   3  12        9.52       20.08      6.13 o
  16   3  12      224.78      237.96     13.46 o
  17   3  12       27.81       44.04      9.03 o
   0   4  12      658.88      662.68     20.00 o
   1   4  12      353.86      352.61      5.53 o
   2   4  12       52.45       56.16      3.33 o
   3   4  12        0.26        1.02      2.29 o
   4   4  12       28.20       21.84      2.80 o
   5   4  12      295.02      311.27      7.05 o
   6   4  12      228.48      265.50      6.57 o
   7   4  12     4815.69     4671.95     49.09 o
   8   4  12      639.32      648.31     12.42 o
   9   4  12      231.47      222.87      6.32 o
  10   4  12        1.91       -3.72      3.72 o
  11   4  12      162.21      162.48      7.78 o
  12   4  12       76.11       76.06      5.90 o
  13   4  12        0.14       -1.28      3.83 o
  14   4  12        8.54        5.11      5.42 o
  15   4  12       82.52       71.64      9.03 o
  16   4  12       17.38       23.00      7.67 o
  17   4  12        6.31        3.65      6.13 o
   1   5  12        8.40       12.88      2.30 o
   2   5  12       18.17       19.63      3.24 o
   3   5  12        2.58        0.64      2.56 o
   4   5  12      238.94      254.40     10.11 o
   5   5  12      367.15      369.36      7.90 o
   6   5  12      338.86      333.78      7.25 o
   7   5  12      150.29      158.93      5.71 o
   8   5  12      770.25      744.77     12.08 o
   9   5  12      269.74      206.79     11.57 o
  10   5  12      334.09      352.33     11.36 o
  11   5  12        0.01       -3.27      3.27 o
  12   5  12       84.60       64.36      5.90 o
  13   5  12        3.88       -1.70      4.43 o
  14   5  12       26.26       38.33     10.22 o
  15   5  12        9.65       23.00      7.67 o
  16   5  12       35.56       45.03      7.98 o
   0   6  12      451.22      466.10     11.85 o
   1   6  12       42.84       54.37      2.63 o
   2   6  12        1.58        3.58      2.29 o
   3   6  12      469.73      487.76      8.88 o
   4   6  12      947.31      971.23     13.87 o
   5   6  12      831.87      865.65     13.23 o
   6   6  12       16.54       19.42      3.43 o
   7   6  12       10.25        6.64      3.43 o
   8   6  12       85.69       90.48      4.75 o
   9   6  12       58.56       57.65      5.00 o
  10   6  12       40.84       35.71      5.90 o
  11   6  12       14.57       16.03      4.79 o
  12   6  12        8.95        8.59      4.79 o
  13   6  12       10.02        7.67     10.22 o
  14   6  12        0.14       15.33     10.22 o
  15   6  12       43.89       79.21     15.33 o
  16   6  12        6.46        6.39      7.23 o
   1   7  12      421.79      405.84      7.16 o
   2   7  12       58.45       53.16      3.43 o
   3   7  12       67.27       75.45      4.25 o
   4   7  12      188.11      174.81      5.90 o
   5   7  12      288.90      300.63      7.48 o
   6   7  12      162.99      166.87      5.90 o
   7   7  12       61.40       72.04      4.57 o
   8   7  12        0.04        0.70      3.51 o
   9   7  12      537.98      537.85     11.65 o
  10   7  12       13.40       15.56      4.79 o
  11   7  12      246.48      255.71     10.33 o
  12   7  12        3.91        1.70      4.43 o
  13   7  12        0.23       -5.11     10.22 o
  14   7  12        3.39       -2.56     10.22 o
  15   7  12        7.95        7.67     10.22 o
   0   8  12       10.05        7.98      3.27 o
   1   8  12       25.58       26.90      2.63 o
   2   8  12      269.68      282.74      8.59 o
   3   8  12      456.33      474.37      9.06 o
   4   8  12       56.24       56.69      4.25 o
   5   8  12      138.39      136.13      5.42 o
   6   8  12        3.35        1.02      3.43 o
   7   8  12     1613.53     1628.02     21.26 o
   8   8  12       22.91       22.85      3.59 o
   9   8  12       53.98       68.57      4.57 o
  10   8  12      125.36      142.84      7.78 o
  11   8  12      180.96      203.99     10.33 o
  12   8  12        0.99        7.20      6.52 o
  13   8  12       92.18       76.66     15.33 o
  14   8  12       18.39       30.66     12.78 o
  15   8  12        1.66      -10.22     10.22 o
   1   9  12       55.01       59.66      4.25 o
   2   9  12        5.06        5.11      3.07 o
   3   9  12        4.68        1.86      3.07 o
   4   9  12       22.19       23.32      3.59 o
   5   9  12      127.74      127.15      8.75 o
   6   9  12        5.62        1.53      3.43 o
   7   9  12      178.05      213.23      7.25 o
   8   9  12       65.98       66.14      7.95 o
   9   9  12       57.13       55.55      5.11 o
  10   9  12       83.73       74.46      8.52 o
  11   9  12       28.27       34.29      8.68 o
  12   9  12        1.23        3.32      5.26 o
  13   9  12       92.37      125.21     15.33 o
  14   9  12       66.59       79.21     15.33 o
   0  10  12      232.32      263.06      8.99 o
   1  10  12       32.41       38.33      4.25 o
   2  10  12       83.96       81.68      4.94 o
   3  10  12      168.89      173.88      6.57 o
   4  10  12      255.18      253.99      8.23 o
   5  10  12      352.24      363.53      9.85 o
   6  10  12       22.10       30.69      5.12 o
   7  10  12       28.58       32.88      5.14 o
   8  10  12       30.25       31.16      4.29 o
   9  10  12       33.41       33.47      5.90 o
  10  10  12        0.03        3.48      4.79 o
  11  10  12        6.75       -2.81      9.70 o
  12  10  12       24.38       23.00      5.90 o
  13  10  12        1.01      -10.22     10.22 o
   1  11  12      205.54      221.89      7.12 o
   2  11  12       41.82       49.29      4.25 o
   3  11  12        6.84       13.45      3.59 o
   4  11  12        2.19       -3.07      3.43 o
   5  11  12       71.82       67.64      4.75 o
   6  11  12       43.86       43.38      4.74 o
   7  11  12        6.64        7.81      3.77 o
   8  11  12       38.90       34.23      4.74 o
   9  11  12       92.70       78.49      7.38 o
  10  11  12        2.46       -5.11      5.90 o
  11  11  12      125.53      143.22      9.27 o
  12  11  12        6.61        3.41      5.90 o
   0  12  12       38.41       49.86      7.23 o
   1  12  12       13.78       16.12      4.68 o
   2  12  12       39.28       48.68      4.61 o
   3  12  12      124.92      132.07      6.32 o
   4  12  12        7.13       10.65      3.77 o
   5  12  12       59.78       56.62      4.74 o
   6  12  12       45.47       43.50      4.57 o
   7  12  12      341.84      348.09      9.55 o
   8  12  12       28.72       42.07      4.74 o
   9  12  12       13.05        9.37      5.90 o
  10  12  12       33.28       26.59      5.90 o
   1  13  12        0.01       -4.06      4.06 o
   2  13  12        1.34       -3.14      3.14 o
   3  13  12       44.93       53.70      4.94 o
   4  13  12        2.85        3.97      3.77 o
   5  13  12       86.64       87.46      9.00 o
   6  13  12        3.50        3.19      4.25 o
   7  13  12       26.51       24.36      4.74 o
   8  13  12        5.35       13.80      4.57 o
   0  14  12       14.53       23.00      7.23 o
   1  14  12       24.97       23.83      5.11 o
   2  14  12        5.54        8.30      5.11 o
   3  14  12       17.51        9.99      4.39 o
   4  14  12       38.75       34.22      4.94 o
   5  14  12       53.36       71.21      5.71 o
   6  14  12        4.29        4.26      5.90 o
   1   1  13       35.21       40.73      2.37 o
   2   1  13      158.00      160.02      4.34 o
   3   1  13       51.54       54.27      2.67 o
   4   1  13       97.28       92.55      3.67 o
   5   1  13       38.29       42.16      2.79 o
   6   1  13      131.48      125.28      3.79 o
   7   1  13      745.37      706.86      8.88 o
   8   1  13      303.74      298.18      6.29 o
   9   1  13      106.48      108.45      5.16 o
  10   1  13        0.00       -2.85      2.85 o
  11   1  13        9.81       11.01      3.12 o
  12   1  13       24.93       24.66      3.13 o
  13   1  13      175.93      161.74      6.10 o
  14   1  13      150.48      159.47     12.78 o
  15   1  13        3.43        0.00      5.42 o
  16   1  13       12.82       24.27      7.23 o
  17   1  13        1.34        2.56      7.23 o
   0   2  13       48.86       66.13      4.43 o
   1   2  13       16.83       14.56      1.54 o
   2   2  13      793.20      828.72     10.13 o
   3   2  13       65.76       68.97      2.90 o
   4   2  13     8160.28     8051.29     68.22 o
   5   2  13        0.01        0.57      2.21 o
   6   2  13      323.59      311.07      6.56 o
   7   2  13      184.54      196.99      5.85 o
   8   2  13     2365.05     2294.77     27.00 o
   9   2  13     1119.23     1055.07     15.52 o
  10   2  13      357.03      343.90      8.95 o
  11   2  13     1175.65     1103.68     18.20 o
  12   2  13      120.61      100.97      4.94 o
  13   2  13       25.12       10.22      3.43 o
  14   2  13        2.83        2.56      8.94 o
  15   2  13       54.96       87.35     17.89 o
  16   2  13        8.92       17.89      7.23 o
  17   2  13        0.77       -3.65      6.13 o
   1   3  13        8.33       13.08      2.19 o
   2   3  13       23.24       31.84      2.63 o
   3   3  13       91.44       74.49      3.54 o
   4   3  13      174.55      169.30      6.33 o
   5   3  13      111.67      108.63      4.57 o
   6   3  13      108.19      107.53      4.57 o
   7   3  13      222.43      236.06      6.57 o
   8   3  13        2.72       -0.21      3.09 o
   9   3  13       73.58       85.45      5.90 o
  10   3  13       50.73       58.30      7.34 o
  11   3  13       21.77       18.27      4.06 o
  12   3  13       31.45       26.91      4.06 o
  13   3  13      299.63      283.78      8.81 o
  14   3  13       53.75       64.64     11.50 o
  15   3  13        0.01       -1.28      6.39 o
  16   3  13        0.11       -5.11      5.42 o
   0   4  13        9.20        7.03      2.09 o
   1   4  13       15.03       22.73      2.42 o
   2   4  13      363.27      379.54      7.73 o
   3   4  13      524.28      551.25      9.56 o
   4   4  13       57.88       39.09      3.43 o
   5   4  13       68.11       52.70      4.50 o
   6   4  13       11.16       15.05      3.43 o
   7   4  13       43.30       58.96      4.11 o
   8   4  13        0.03       -1.57      2.59 o
   9   4  13        5.17       -1.70      4.43 o
  10   4  13       48.36       50.80      5.90 o
  11   4  13        1.82        4.26      4.43 o
  12   4  13        8.06       -0.85      4.43 o
  13   4  13        4.49        1.92      3.83 o
  14   4  13        2.30       12.78      6.13 o
  15   4  13        0.68        9.86      6.13 o
  16   4  13       12.97       35.13      7.98 o
   1   5  13        2.67       -2.04      2.76 o
   2   5  13       30.12       33.14      3.07 o
   3   5  13        0.39       -2.29      2.29 o
   4   5  13       15.40       12.08      3.07 o
   5   5  13      260.02      253.89      6.86 o
   6   5  13      347.02      329.60      7.73 o
   7   5  13      823.36      817.58     13.00 o
   8   5  13      148.32      167.00      5.90 o
   9   5  13        0.21        0.85      4.43 o
  10   5  13      121.55      109.40      7.38 o
  11   5  13       97.91      104.01      7.38 o
  12   5  13        0.01       -4.43      4.43 o
  13   5  13       22.97       33.97      5.90 o
  14   5  13      141.58      130.58     14.05 o
  15   5  13       29.28       38.41      9.03 o
  16   5  13       16.08       25.84      7.98 o
   0   6  13        1.81        0.64      2.09 o
   1   6  13      304.10      302.82      6.74 o
   2   6  13       72.57       68.61      3.77 o
   3   6  13        0.31       -2.29      2.29 o
   4   6  13     2007.95     2023.90     24.44 o
   5   6  13       35.82       25.36      4.07 o
   6   6  13      670.70      673.21     11.56 o
   7   6  13        6.90        7.20      3.07 o
   8   6  13      385.57      376.48      8.63 o
   9   6  13      146.61      135.63      7.88 o
  10   6  13      181.05      166.13      8.85 o
  11   6  13      659.68      601.05     14.76 o
  12   6  13        8.01        8.52      4.43 o
  13   6  13        0.00        0.00      4.43 o
  14   6  13        4.66       -7.67      7.67 o
  15   6  13       57.47       74.10     12.78 o
   1   7  13       10.38        5.57      3.07 o
   2   7  13       24.32       31.25      3.12 o
   3   7  13      281.71      290.29      7.48 o
   4   7  13       14.39        7.20      4.04 o
   5   7  13      228.48      243.19      8.99 o
   6   7  13      372.11      394.33      8.63 o
   7   7  13      334.60      343.34      8.20 o
   8   7  13      528.68      533.62     10.49 o
   9   7  13        6.74       11.15      8.05 o
  10   7  13        0.63        3.41      4.43 o
  11   7  13       51.42       47.10      5.90 o
  12   7  13       17.70        8.94      5.26 o
  13   7  13      172.38      183.99     17.89 o
  14   7  13       16.16       10.22     10.22 o
  15   7  13        0.67      -10.22     10.22 o
   0   8  13       58.69       83.07      7.23 o
   1   8  13       58.91       57.54      4.25 o
   2   8  13      267.36      265.58      7.33 o
   3   8  13      365.50      366.60      8.63 o
   4   8  13        4.51        7.15      4.91 o
   5   8  13       56.68       51.43      4.25 o
   6   8  13       48.00       49.88      4.57 o
   7   8  13        2.36       -3.07      3.88 o
   8   8  13       95.45      103.28      5.42 o
   9   8  13      141.01      121.45      8.12 o
  10   8  13      176.93      161.67      8.85 o
  11   8  13       15.53       12.26      5.26 o
  12   8  13       15.30       14.56      5.26 o
  13   8  13       23.37       28.11     12.78 o
  14   8  13       10.79        7.67     10.22 o
   1   9  13      256.75      264.83      8.94 o
   2   9  13      718.75      749.91     13.15 o
   3   9  13       95.69       99.93      5.16 o
   4   9  13      102.86      105.99      6.51 o
   5   9  13       12.86        9.20      3.43 o
   6   9  13      250.44      236.98      8.23 o
   7   9  13        7.14       15.02      4.12 o
   8   9  13      153.80      155.49      6.32 o
   9   9  13        0.01       -4.82      4.82 o
  10   9  13       70.23       64.81      6.77 o
  11   9  13      138.02      160.11     10.45 o
  12   9  13       77.39       90.03      9.78 o
  13   9  13       12.27       -2.56     10.22 o
   0  10  13       87.16       92.63      9.03 o
   1  10  13      399.63      395.29     10.81 o
   2  10  13       24.68       24.35      4.25 o
   3  10  13      138.83      146.35      6.32 o
   4  10  13        5.20        5.11      3.43 o
   5  10  13       17.68       12.78      3.77 o
   6  10  13       72.93       70.75      4.94 o
   7  10  13        1.96        2.27      3.77 o
   8  10  13       35.43       42.82      4.57 o
   9  10  13      237.71      260.79     11.24 o
  10  10  13       16.63       19.13      7.54 o
  11  10  13       84.97       71.61      7.38 o
  12  10  13       43.59       48.46      6.77 o
   1  11  13      347.20      367.74     15.73 o
   2  11  13      284.52      320.63     10.22 o
   3  11  13      112.86      116.71      6.19 o
   4  11  13       52.92       50.00      4.74 o
   5  11  13       19.64       22.20      4.57 o
   6  11  13        4.39        4.57      3.59 o
   7  11  13       12.96       10.97      3.99 o
   8  11  13       56.41       51.08      5.62 o
   9  11  13       46.84       54.89      6.77 o
  10  11  13        0.44       -5.90      5.90 o
  11  11  13       22.50       11.92      6.83 o
   0  12  13       56.11       54.12     16.61 o
   1  12  13        0.91        0.73      4.34 o
   2  12  13        9.01       10.86      5.11 o
   3  12  13        4.35        6.39      3.77 o
   4  12  13       46.41       42.00      4.74 o
   5  12  13        0.03       -1.48      3.59 o
   6  12  13        0.07        4.36      3.99 o
   7  12  13       35.37       30.12      4.74 o
   8  12  13       35.92       38.90      4.94 o
   9  12  13       29.08       27.52      6.77 o
   1  13  13       43.33       45.55      5.98 o
   2  13  13       54.07       64.84      6.39 o
   3  13  13        8.10        3.73      4.68 o
   4  13  13       23.78       20.60      4.25 o
   5  13  13        8.44        5.59      4.25 o
   6  13  13        0.60       -0.90      3.99 o
   7  13  13      106.16      121.75      6.86 o
   0  14  13       21.49       27.36     15.33 o
   1  14  13        3.29       -2.16      4.68 o
   2  14  13        6.12       10.86      5.11 o
   3  14  13        1.24        3.19      5.11 o
   4  14  13        7.52        3.83      5.16 o
   0   0  14       58.15       51.71     10.22 o
   1   0  14       40.38       75.92      6.80 o
   2   0  14        6.51        7.67      2.95 o
   3   0  14     3066.75     2924.86     46.23 o
   4   0  14      189.25      171.11      6.39 o
   5   0  14      627.49      632.45     10.93 o
   6   0  14      128.90      118.52      4.94 o
   7   0  14      927.58      929.81     13.93 o
   8   0  14     1117.68     1128.80     20.30 o
   9   0  14      392.42      422.69     11.81 o
  10   0  14      444.00      433.01     18.32 o
  11   0  14       20.64       26.56      4.79 o
  12   0  14        2.80        5.11      4.82 o
  13   0  14      119.09      135.58      7.78 o
  14   0  14      186.14      224.88     17.89 o
  15   0  14       32.47       30.66     10.22 o
  16   0  14       64.34       66.44     12.78 o
   1   1  14       36.17       46.40      2.90 o
   2   1  14        3.06        5.75      1.81 o
   3   1  14      181.17      144.44      6.19 o
   4   1  14       52.56       58.50      3.07 o
   5   1  14     2972.86     2840.09     25.34 o
   6   1  14        0.00       -1.02      2.13 o
   7   1  14      175.66      166.34      4.41 o
   8   1  14      532.65      556.74      8.10 o
   9   1  14       65.29       73.45      4.17 o
  10   1  14     1041.70      989.44     14.06 o
  11   1  14      271.95      233.95      6.40 o
  12   1  14       21.39       18.25      3.25 o
  13   1  14       51.43       55.62      4.57 o
  14   1  14       10.07       17.89      7.23 o
  15   1  14        2.11       -1.28      5.42 o
  16   1  14      224.71      248.48     13.46 o
   0   2  14     1144.10     1160.63     20.68 o
   1   2  14        1.07        4.38      1.93 o
   2   2  14       17.13       11.03      2.11 o
   3   2  14       54.68       52.98      3.83 o
   4   2  14      202.74      217.77      5.62 o
   5   2  14        7.20        1.70      2.93 o
   6   2  14      118.90      114.60      4.61 o
   7   2  14       52.78       55.42      3.54 o
   8   2  14      287.01      277.67      6.16 o
   9   2  14        0.24       -3.43      3.43 o
  10   2  14       47.88       51.33      5.11 o
  11   2  14       30.38       33.08      4.68 o
  12   2  14        8.19        4.60      3.43 o
  13   2  14       11.78        7.67      3.43 o
  14   2  14      130.07      143.28     10.84 o
  15   2  14        9.05        8.94      8.94 o
  16   2  14        1.53        2.92      6.39 o
   1   3  14       39.57       27.69      2.85 o
   2   3  14      222.34      225.30      5.38 o
   3   3  14     1574.91     1532.26     17.50 o
   4   3  14       53.09       65.99      3.72 o
   5   3  14     3078.93     3050.86     34.30 o
   6   3  14       26.76       27.09      3.43 o
   7   3  14      170.91      161.49      5.90 o
   8   3  14      122.65      107.58      5.90 o
   9   3  14      167.91      169.62     14.23 o
  10   3  14       85.47       86.82      5.11 o
  11   3  14       33.58       21.35      6.27 o
  12   3  14       10.18        4.47      3.83 o
  13   3  14       21.71       16.01      4.06 o
  14   3  14       25.82       34.54      7.23 o
  15   3  14        5.94        8.03      6.13 o
  16   3  14       24.54       26.83      9.03 o
   0   4  14      645.91      682.63     18.08 o
   1   4  14       70.01       96.38      4.25 o
   2   4  14      587.20      564.33      9.68 o
   3   4  14     1370.97     1368.67     17.77 o
   4   4  14       44.38       37.58      3.77 o
   5   4  14       23.03       27.92      3.43 o
   6   4  14      554.51      540.36      9.95 o
   7   4  14      270.55      277.78      7.05 o
   8   4  14       51.72       51.58      5.06 o
   9   4  14        8.03       -0.85      4.43 o
  10   4  14      203.80      191.12      9.51 o
  11   4  14       14.32       12.08      4.79 o
  12   4  14        0.53        1.92      4.79 o
  13   4  14      125.26      142.00      6.94 o
  14   4  14      400.93      479.16     34.50 o
  15   4  14        0.19       -2.56     12.78 o
  16   4  14       15.60       14.05      7.23 o
   1   5  14       14.89       12.14      3.83 o
   2   5  14      164.91      162.70      5.42 o
   3   5  14       35.61       40.34      3.77 o
   4   5  14       61.16       46.62      3.99 o
   5   5  14     1745.68     1715.39     22.11 o
   6   5  14       69.97       77.48      5.54 o
   7   5  14       60.52       62.97      4.25 o
   8   5  14      107.55      120.64      5.16 o
   9   5  14       31.49       35.89      5.90 o
  10   5  14       57.18       54.72      5.90 o
  11   5  14       19.46       11.07      4.43 o
  12   5  14        8.11        7.67      4.43 o
  13   5  14      137.63      140.01      8.27 o
  14   5  14       36.99       58.88      9.03 o
  15   5  14        3.65        5.11      6.13 o
   0   6  14      110.83      120.59      9.03 o
   1   6  14      280.43      259.62      7.75 o
   2   6  14       30.66       31.11      3.28 o
   3   6  14       16.41       21.11      4.28 o
   4   6  14      171.91      186.39      6.32 o
   5   6  14      104.34      119.08      7.82 o
   6   6  14      172.01      176.55      6.10 o
   7   6  14       34.07       33.14      3.99 o
   8   6  14       30.87       26.40      3.59 o
   9   6  14      295.95      296.11     12.13 o
  10   6  14      153.56      153.54      8.85 o
  11   6  14       24.91       37.94      5.26 o
  12   6  14      126.15      127.11      7.78 o
  13   6  14       56.94       54.03      6.29 o
  14   6  14       44.77       51.10     12.78 o
  15   6  14       40.05       53.91      9.03 o
   1   7  14      149.38      170.03      7.28 o
   2   7  14       12.84       11.61      3.07 o
   3   7  14      907.45      911.52     14.08 o
   4   7  14       21.60       20.82      3.59 o
   5   7  14      849.87      913.38     14.37 o
   6   7  14        5.05        5.11      3.58 o
   7   7  14       78.76       80.07      4.57 o
   8   7  14        2.55       -0.51      3.43 o
   9   7  14       77.10       87.81      8.21 o
  10   7  14        1.12       -2.09      4.79 o
  11   7  14        0.29       -4.26      4.43 o
  12   7  14       41.18       30.80      5.90 o
  13   7  14      100.35      114.12      7.78 o
  14   7  14        8.13       17.89     10.22 o
   0   8  14       72.77       64.80      7.67 o
   1   8  14      139.59      150.41      6.94 o
   2   8  14      284.78      279.40      9.22 o
   3   8  14        1.78       -2.56      3.43 o
   4   8  14       86.35       77.66      4.75 o
   5   8  14        0.06        1.02      3.43 o
   6   8  14      345.02      360.15      8.63 o
   7   8  14      129.94      131.71      5.90 o
   8   8  14       18.67       18.94      3.99 o
   9   8  14       31.81       37.08      6.93 o
  10   8  14       36.24       37.05      6.93 o
  11   8  14       25.51       22.60      8.34 o
  12   8  14      146.25      173.79      9.76 o
  13   8  14      101.25      122.66     15.33 o
   1   9  14       70.19       67.35      5.64 o
   2   9  14       11.37       12.95      4.47 o
   3   9  14       23.15       18.37      4.25 o
   4   9  14       87.73       86.69      6.92 o
   5   9  14      286.20      270.42      7.90 o
   6   9  14       12.82       12.78      3.77 o
   7   9  14       16.57       24.25      4.25 o
   8   9  14       59.16       72.68      5.16 o
   9   9  14       79.10      107.80      9.15 o
  10   9  14        1.19        0.00      5.90 o
  11   9  14        7.89        8.52      5.90 o
  12   9  14        4.33       -5.26      5.26 o
   0  10  14       76.57       93.01     17.89 o
   1  10  14      101.49       84.95      6.39 o
   2  10  14       31.15       40.39      5.11 o
   3  10  14       10.35       17.25      5.11 o
   4  10  14       75.44       73.12      5.42 o
   5  10  14       61.18       67.44      6.49 o
   6  10  14       68.48       72.00      5.83 o
   7  10  14       50.95       58.08      4.94 o
   8  10  14        2.26       -0.81      3.59 o
   9  10  14       66.32       53.44      6.77 o
  10  10  14      140.84      145.17      8.85 o
  11  10  14        0.08        1.70      5.90 o
   1  11  14       19.23       27.59      5.11 o
   2  11  14       23.86       17.89      5.11 o
   3  11  14      185.50      196.77      8.57 o
   4  11  14       12.93       12.94      4.25 o
   5  11  14      153.21      158.28      6.57 o
   6  11  14       52.50       60.22      5.16 o
   7  11  14       85.84       93.23      6.26 o
   8  11  14       23.77       29.34      4.57 o
   9  11  14        6.30        2.56      5.90 o
  10  11  14        1.25        0.00      7.23 o
   0  12  14        3.52        5.11      7.67 o
   1  12  14       91.73      110.46      6.94 o
   2  12  14      142.88      148.07      7.93 o
   3  12  14        1.75       -4.34      4.34 o
   4  12  14       13.34       14.05      5.11 o
   5  12  14        0.01        0.43      3.77 o
   6  12  14      159.34      196.35      7.90 o
   7  12  14       44.85       49.86      5.23 o
   8  12  14        0.13       -2.13      4.64 o
   1  13  14        4.51        3.83      5.90 o
   2  13  14        0.70       -4.06      4.06 o
   3  13  14        7.22       -1.97      4.68 o
   4  13  14        5.12       -2.16      4.68 o
   5  13  14       16.90        3.54      5.62 o
   6  13  14        2.08        0.26      5.26 o
   1   1  15        0.58        0.73      1.93 o
   2   1  15      918.81      951.27     10.89 o
   3   1  15      112.30      104.70      3.45 o
   4   1  15       24.36       30.13      2.90 o
   5   1  15      419.53      395.58      6.73 o
   6   1  15      568.83      534.65      8.06 o
   7   1  15      318.46      329.53      5.74 o
   8   1  15      130.34      114.97      3.89 o
   9   1  15        1.57       -3.13      3.13 o
  10   1  15       95.73       93.85      4.61 o
  11   1  15        0.09        1.28      3.43 o
  12   1  15       37.91       45.34      4.38 o
  13   1  15        0.79       -2.04      3.43 o
  14   1  15       11.86       12.41      6.13 o
  15   1  15        5.43        6.94      6.13 o
  16   1  15        4.86        6.39      7.23 o
   0   2  15       20.87       31.84      4.43 o
   1   2  15      186.47      162.36      5.22 o
   2   2  15      112.55       87.80      3.67 o
   3   2  15       41.99       33.31      3.21 o
   4   2  15     2893.71     2856.84     27.62 o
   5   2  15        3.95        0.37      2.90 o
   6   2  15     2028.68     1985.28     28.04 o
   7   2  15       99.08       92.47      3.97 o
   8   2  15      530.96      500.25      8.38 o
   9   2  15      437.19      411.49      9.34 o
  10   2  15        0.26        1.28      3.83 o
  11   2  15       11.39        7.15      3.43 o
  12   2  15      103.94      102.91      6.20 o
  13   2  15        1.64       -1.02      3.68 o
  14   2  15       98.84      111.40      9.82 o
  15   2  15      144.53      159.53     11.64 o
   1   3  15      264.85      287.00      7.05 o
   2   3  15      580.03      590.91      9.48 o
   3   3  15      691.34      639.70      9.98 o
   4   3  15        1.55       -2.80      2.80 o
   5   3  15        0.32       -2.80      2.80 o
   6   3  15      467.65      434.45      9.34 o
   7   3  15       38.69       48.64      5.12 o
   8   3  15      305.61      277.85      7.48 o
   9   3  15      117.81      114.38      7.38 o
  10   3  15       26.93       28.91      4.34 o
  11   3  15       34.64       53.96      5.11 o
  12   3  15       16.63       22.08      4.34 o
  13   3  15       21.67       26.97      4.57 o
  14   3  15       82.60       81.85      9.03 o
  15   3  15        0.37       -1.10      6.13 o
   0   4  15      845.76      770.98     19.89 o
   1   4  15        0.69        1.53      3.01 o
   2   4  15       52.67       49.53      4.34 o
   3   4  15       73.88       77.76      4.25 o
   4   4  15        6.18        6.13      3.43 o
   5   4  15        3.74       -2.80      2.80 o
   6   4  15        1.82       -0.46      3.07 o
   7   4  15        5.23        5.11      3.07 o
   8   4  15       89.09       72.54      5.98 o
   9   4  15       11.74       10.22      6.02 o
  10   4  15        0.72       -1.83      3.72 o
  11   4  15       16.67        4.26      4.43 o
  12   4  15        5.64        1.28      3.83 o
  13   4  15        0.38       -0.64      3.83 o
  14   4  15        5.51        3.65      6.13 o
  15   4  15       18.06       28.67      7.98 o
   1   5  15      270.47      296.72     14.76 o
   2   5  15      440.16      468.35     11.14 o
   3   5  15        0.00        0.93      3.07 o
   4   5  15      307.95      316.64      7.73 o
   5   5  15      124.65      115.98      6.03 o
   6   5  15      173.37      156.86      5.90 o
   7   5  15      194.51      193.11      6.86 o
   8   5  15       52.58       44.44      4.19 o
   9   5  15       24.33       19.78      7.07 o
  10   5  15       14.04        9.37      5.62 o
  11   5  15        0.15       -0.85      4.43 o
  12   5  15       23.80       29.38      6.32 o
  13   5  15       16.02       20.44      5.11 o
  14   5  15       18.64        3.83      7.23 o
   0   6  15       21.16       19.16      5.42 o
   1   6  15      537.61      537.38     18.45 o
   2   6  15       24.25       21.45      3.83 o
   3   6  15       79.96       83.36      4.94 o
   4   6  15     1479.85     1501.57     21.49 o
   5   6  15       98.56       95.52      5.16 o
   6   6  15       51.23       52.54      4.57 o
   7   6  15      199.43      206.53      7.05 o
   8   6  15        5.32        4.60      3.43 o
   9   6  15      438.10      400.97     14.53 o
  10   6  15       43.27       38.11      6.08 o
  11   6  15        7.03        4.26      4.43 o
  12   6  15        4.98        3.72      4.79 o
  13   6  15       15.47       17.03      5.90 o
  14   6  15       31.51       51.10     12.78 o
   1   7  15      437.96      480.84     11.79 o
   2   7  15      163.46      144.80      6.39 o
   3   7  15      547.58      552.45     12.78 o
   4   7  15        9.52        7.67      3.43 o
   5   7  15      322.70      333.03      8.88 o
   6   7  15      197.29      208.62      8.41 o
   7   7  15       32.40       28.15      3.99 o
   8   7  15        1.38        4.09      3.43 o
   9   7  15      158.30      173.19      8.85 o
  10   7  15       28.31       23.00      5.90 o
  11   7  15       58.87       74.97      7.38 o
  12   7  15       11.19       12.54      4.79 o
  13   7  15       32.27       47.61      6.77 o
   0   8  15      170.34      169.95     10.84 o
   1   8  15      136.10      169.56      8.01 o
   2   8  15       65.40       60.82      5.36 o
   3   8  15       36.65       40.14      5.11 o
   4   8  15       12.14       16.18      3.77 o
   5   8  15       19.26       23.06      3.99 o
   6   8  15      112.50      120.86      5.71 o
   7   8  15       47.07       53.81      4.74 o
   8   8  15        0.39       -3.43      3.43 o
   9   8  15       29.67       20.44      5.90 o
  10   8  15        4.92        6.64      5.26 o
  11   8  15        1.78       -2.04      5.26 o
  12   8  15        2.81        1.53      5.26 o
   1   9  15      854.77      901.86     17.22 o
   2   9  15       11.74       18.62      4.79 o
   3   9  15        0.35        2.38      4.06 o
   4   9  15      224.29      256.24      9.22 o
   5   9  15       47.38       51.22      6.14 o
   6   9  15        7.16        4.97      3.77 o
   7   9  15       99.36       93.53      5.71 o
   8   9  15       12.46        7.67      3.77 o
   9   9  15        9.21        8.52      5.90 o
  10   9  15       31.02       21.29      5.90 o
  11   9  15        0.93        5.11      5.90 o
   0  10  15       32.63       44.19      7.98 o
   1  10  15      867.92      960.60     18.45 o
   2  10  15       12.17       16.61      5.11 o
   3  10  15        3.06        5.70      4.68 o
   4  10  15      445.31      457.31     13.65 o
   5  10  15       33.04       42.98      6.27 o
   6  10  15        0.35       -2.98      3.77 o
   7  10  15       20.47       21.97      4.57 o
   8  10  15        2.95        4.26      3.77 o
   9  10  15        1.98        4.26      5.90 o
  10  10  15       20.98       13.63      5.90 o
   1  11  15       25.89       21.72      5.11 o
   2  11  15        4.52       16.61      5.11 o
   3  11  15      137.59      126.70      7.93 o
   4  11  15        0.01       -4.68      4.68 o
   5  11  15       24.56       23.99      5.64 o
   6  11  15       25.34       39.41      4.94 o
   7  11  15      150.50      168.98      7.48 o
   8  11  15       16.80       15.12      4.74 o
   9  11  15        4.67        0.00      5.90 o
   0  12  15      114.04      122.04     10.84 o
   1  12  15        2.83        7.67      5.11 o
   2  12  15       71.45       78.36      7.28 o
   3  12  15       38.74       51.42      6.39 o
   4  12  15       13.37        7.67      5.11 o
   5  12  15       10.02       14.05      5.11 o
   6  12  15       12.59       15.06      6.35 o
   7  12  15        0.15       -4.68      4.68 o
   1  13  15        9.42        9.41      5.36 o
   2  13  15       58.19       67.39      6.94 o
   3  13  15        1.75       -5.11      5.16 o
   0   0  16        0.32        2.04      4.25 o
   1   0  16     1765.76     1702.57     24.92 o
   2   0  16      700.69      674.66     13.38 o
   3   0  16       47.68       51.07      4.09 o
   4   0  16      135.74      115.48      5.16 o
   5   0  16      129.88      113.14      5.69 o
   6   0  16     1089.33     1017.13     18.22 o
   7   0  16      565.56      536.81     10.49 o
   8   0  16      402.94      383.84      8.88 o
   9   0  16       29.57       26.40      5.90 o
  10   0  16       50.92       38.67      5.90 o
  11   0  16       50.63       47.25      5.90 o
  12   0  16       61.73       73.40      6.77 o
  13   0  16       63.55       52.99      5.90 o
  14   0  16      199.13      201.88     17.89 o
  15   0  16       33.24       43.44     12.78 o
   1   1  16      707.54      639.78     10.59 o
   2   1  16      966.72      904.40     11.81 o
   3   1  16      925.30      918.63     10.89 o
   4   1  16      806.46      781.71      9.88 o
   5   1  16      872.56      891.82     10.89 o
   6   1  16      160.65      151.46      4.33 o
   7   1  16       81.28       67.49      3.41 o
   8   1  16      605.61      563.01      9.46 o
   9   1  16       43.98       33.68      3.72 o
  10   1  16      435.24      430.20      9.19 o
  11   1  16       42.63       38.56      4.17 o
  12   1  16        7.34       10.55      3.25 o
  13   1  16        1.98        0.00      3.59 o
  14   1  16       11.07        4.38      6.13 o
  15   1  16       12.95        5.11      7.23 o
   0   2  16      557.42      537.88     13.28 o
   1   2  16      104.54       82.27      4.17 o
   2   2  16        1.35       -3.05      3.05 o
   3   2  16       51.92       50.10      3.49 o
   4   2  16       20.88       11.54      2.90 o
   5   2  16       13.05       13.63      2.99 o
   6   2  16      432.57      409.83      7.41 o
   7   2  16        0.02       -0.96      2.49 o
   8   2  16      139.14      144.98      4.94 o
   9   2  16       55.87       57.36      4.57 o
  10   2  16       46.32       38.25      4.68 o
  11   2  16        2.83       -2.04      3.43 o
  12   2  16        0.71       -1.02      3.43 o
  13   2  16        8.39        7.81      3.77 o
  14   2  16      108.42      107.82      9.82 o
  15   2  16       28.00       28.70      7.67 o
   1   3  16      184.04      152.32      6.39 o
   2   3  16        1.81        6.64      3.43 o
   3   3  16      717.33      648.23     13.28 o
   4   3  16      527.39      514.71     10.03 o
   5   3  16      365.90      372.04      8.40 o
   6   3  16        9.94        8.18      3.43 o
   7   3  16      183.50      189.56      9.76 o
   8   3  16       12.43       11.24      3.43 o
   9   3  16       29.84       29.42      4.34 o
  10   3  16       15.85       22.54      4.34 o
  11   3  16        2.44        0.00      3.83 o
  12   3  16        3.88       -0.64      3.83 o
  13   3  16        0.59       -3.09      3.59 o
  14   3  16       18.00       23.00      7.23 o
   0   4  16      560.31      526.91     16.27 o
   1   4  16     1155.76     1126.45     22.92 o
   2   4  16       98.78      106.30      6.39 o
   3   4  16       47.35       52.97      5.11 o
   4   4  16      113.89      116.28      5.42 o
   5   4  16        3.29       -0.70      3.07 o
   6   4  16       14.99        7.67      3.43 o
   7   4  16       48.23       51.89      3.99 o
   8   4  16        4.03       -2.80      2.80 o
   9   4  16      372.17      363.81     11.80 o
  10   4  16        5.15        6.81      4.43 o
  11   4  16        0.96       -0.57      4.79 o
  12   4  16        0.27        3.83      4.43 o
  13   4  16       88.69       97.27      6.39 o
  14   4  16        2.45       10.22      7.23 o
   1   5  16      127.01      122.41      6.39 o
   2   5  16      250.02      235.81      8.23 o
   3   5  16      730.80      768.45     14.99 o
   4   5  16       21.67       22.90      4.34 o
   5   5  16        2.75        5.11      3.43 o
   6   5  16      207.85      207.18      6.86 o
   7   5  16       14.06       10.89      5.04 o
   8   5  16       44.46       38.53      4.57 o
   9   5  16       22.00       10.22      4.43 o
  10   5  16        3.42       -2.56      4.43 o
  11   5  16        4.48        0.93      4.79 o
  12   5  16        0.90       -0.85      4.43 o
  13   5  16       22.21       31.51      5.11 o
  14   5  16        5.95        2.56      7.23 o
   0   6  16       42.50       47.58      7.23 o
   1   6  16       60.87       56.33      5.11 o
   2   6  16       48.60       42.82      5.11 o
   3   6  16      289.48      298.80     10.64 o
   4   6  16       40.32       55.10      5.11 o
   5   6  16       81.08       88.79      4.94 o
   6   6  16      177.63      162.57      6.10 o
   7   6  16       72.26       75.47      4.75 o
   8   6  16       18.69       26.65      3.99 o
   9   6  16        5.05        5.11      4.82 o
  10   6  16       88.40       73.41      6.29 o
  11   6  16        6.68        7.67      6.02 o
  12   6  16        3.48        3.32      5.26 o
  13   6  16        0.19       -4.79      4.79 o
   1   7  16      680.99      669.39     14.06 o
   2   7  16       26.09       24.00      4.34 o
   3   7  16       46.19       43.82      5.11 o
   4   7  16       42.95       45.89      5.11 o
   5   7  16      113.18      115.11      6.39 o
   6   7  16        2.74        3.58      3.43 o
   7   7  16       13.35       12.92      3.77 o
   8   7  16        0.57        2.15      3.59 o
   9   7  16        1.81       -3.41      4.43 o
  10   7  16       26.02       27.26      5.90 o
  11   7  16       76.03       89.58      7.38 o
  12   7  16        2.56        3.07      5.26 o
   0   8  16      129.79      143.15     10.84 o
   1   8  16      124.05      148.47     10.77 o
   2   8  16       24.98       16.61      5.11 o
   3   8  16      258.23      277.16      9.85 o
   4   8  16       35.18       45.29      5.11 o
   5   8  16       20.01       19.85      4.96 o
   6   8  16        0.37       -2.56      3.59 o
   7   8  16        0.59       -3.59      3.59 o
   8   8  16        1.93        2.02      3.59 o
   9   8  16      103.10      102.40      7.78 o
  10   8  16       27.00       27.32      6.21 o
  11   8  16        0.64        2.04      6.75 o
   1   9  16      357.80      399.60     11.50 o
   2   9  16       69.83       88.12      9.21 o
   3   9  16      163.14      180.76      8.23 o
   4   9  16       37.39       38.36      5.54 o
   5   9  16        0.33        5.28      4.06 o
   6   9  16       49.69       44.20      5.68 o
   7   9  16        1.27       -2.04      3.43 o
   8   9  16        5.59        1.99      3.77 o
   9   9  16       17.22        5.62      5.26 o
  10   9  16       52.94       62.25      7.38 o
   0  10  16       17.27       16.61      8.94 o
   1  10  16       61.74       68.31      6.65 o
   2  10  16        2.94       12.78      5.11 o
   3  10  16       39.78       32.25      5.62 o
   4  10  16        0.64        0.18      4.34 o
   5  10  16       24.28       25.55      5.11 o
   6  10  16       62.77       65.79      7.01 o
   7  10  16        1.29       -4.06      4.06 o
   8  10  16        1.30       -5.26      5.26 o
   9  10  16        1.19        5.96      6.83 o
   1  11  16      107.99      132.21      8.23 o
   2  11  16       69.07       83.88      6.94 o
   3  11  16        2.52       -2.56      5.11 o
   4  11  16        2.19        4.47      5.11 o
   5  11  16        0.09       -5.11      5.11 o
   6  11  16        2.44       -0.79      4.68 o
   7  11  16       27.77       34.51      5.64 o
   0  12  16      175.78      199.32     13.46 o
   1  12  16       73.86       81.69      7.28 o
   2  12  16        3.31        0.64      5.11 o
   3  12  16       83.14       95.52      7.67 o
   4  12  16        2.30        8.94      5.11 o
   5  12  16        7.79       13.72      5.36 o
   1   1  17        4.20        2.36      2.85 o
   2   1  17       13.54       12.78      3.13 o
   3   1  17      248.62      227.97      6.26 o
   4   1  17      314.54      303.02      6.70 o
   5   1  17       40.01       42.98      2.76 o
   6   1  17       52.76       49.15      3.15 o
   7   1  17      243.23      225.48      5.05 o
   8   1  17       10.22        9.49      2.62 o
   9   1  17       17.50       16.51      3.43 o
  10   1  17       93.25       85.06      5.41 o
  11   1  17       48.21       51.40      5.95 o
  12   1  17        2.08        4.44      3.64 o
  13   1  17       18.81       25.17      4.57 o
  14   1  17        6.76        5.48      6.39 o
   0   2  17     1250.10     1231.18     23.10 o
   1   2  17       37.32       31.69      3.25 o
   2   2  17      278.41      235.42      6.26 o
   3   2  17       25.08        8.52      2.67 o
   4   2  17        1.15        1.76      2.49 o
   5   2  17        3.76        1.76      2.49 o
   6   2  17     1012.28     1023.99     13.09 o
   7   2  17        1.25       -1.70      2.67 o
   8   2  17      103.62      108.96      4.23 o
   9   2  17      178.36      186.16      7.67 o
  10   2  17        6.98        5.11      3.59 o
  11   2  17        0.16        1.08      3.59 o
  12   2  17      128.53      151.29      6.86 o
  13   2  17        1.77        4.06      3.99 o
  14   2  17        3.05        3.29      6.13 o
   1   3  17       56.34       49.99      5.11 o
   2   3  17       63.04       60.66      5.71 o
   3   3  17      119.28      100.86      5.53 o
   4   3  17        1.22       -3.35      3.35 o
   5   3  17       33.04       31.19      3.89 o
   6   3  17       35.12       34.23      4.19 o
   7   3  17      222.00      216.23      6.40 o
   8   3  17        5.89        4.68      3.13 o
   9   3  17       57.21       53.11      5.11 o
  10   3  17        5.93       -3.83      4.43 o
  11   3  17       20.63       11.58      4.06 o
  12   3  17       25.55       21.97      4.57 o
  13   3  17       12.91       11.66      4.25 o
  14   3  17        1.99       -2.19      6.13 o
   0   4  17      213.16      238.94     12.78 o
   1   4  17        7.87        7.67      3.83 o
   2   4  17       32.12       23.27      3.83 o
   3   4  17       58.02       48.33      6.21 o
   4   4  17      103.24       82.30      7.38 o
   5   4  17       62.88       70.43      9.64 o
   6   4  17        6.30        0.46      3.07 o
   7   4  17        6.58        6.86      3.59 o
   8   4  17       40.71       37.91      4.56 o
   9   4  17        0.31       -4.43      4.43 o
  10   4  17       13.90       12.26      4.43 o
  11   4  17       15.12       10.22      5.16 o
  12   4  17        2.19        3.83      3.83 o
  13   4  17       23.52       30.09      5.53 o
   1   5  17       98.01      106.69      6.39 o
   2   5  17       13.30       19.81      4.43 o
   3   5  17      120.17      122.69      6.64 o
   4   5  17      250.77      245.59      8.57 o
   5   5  17        1.82        1.28      3.83 o
   6   5  17       64.93       67.66      4.94 o
   7   5  17       92.09       93.14      5.16 o
   8   5  17       83.07       81.73      4.94 o
   9   5  17        0.46       -4.43      4.43 o
  10   5  17        0.67       -4.43      4.43 o
  11   5  17       20.11       18.02      9.07 o
  12   5  17       39.65       47.27      6.27 o
  13   5  17        4.79        4.47      5.11 o
   0   6  17      169.55      178.06     10.84 o
   1   6  17       12.60        5.11      3.83 o
   2   6  17       10.81        4.47      3.83 o
   3   6  17       36.84       18.77      4.06 o
   4   6  17        7.01       10.22      4.34 o
   5   6  17        0.02       -0.64      3.83 o
   6   6  17       14.47       19.08      4.06 o
   7   6  17        2.33        2.56      3.43 o
   8   6  17        2.25       -0.51      3.43 o
   9   6  17      227.03      221.66      9.76 o
  10   6  17        8.00        1.53      5.26 o
  11   6  17        2.81       -2.56      5.90 o
  12   6  17       33.64       39.36      6.29 o
   1   7  17       25.77       35.90      6.64 o
   2   7  17       35.68       43.13      5.11 o
   3   7  17       10.58        4.47      3.83 o
   4   7  17      278.42      267.19     11.84 o
   5   7  17        0.07       -4.24      4.24 o
   6   7  17      113.84      123.42      6.65 o
   7   7  17      201.85      198.20      8.23 o
   8   7  17       35.56       29.31      5.11 o
   9   7  17       14.13       14.48      6.42 o
  10   7  17      191.95      226.91     11.24 o
  11   7  17        3.05       -2.56      5.26 o
   0   8  17       12.28       20.44      7.23 o
   1   8  17        6.09       -0.55      4.34 o
   2   8  17       61.49       58.10      5.98 o
   3   8  17       53.33       51.93      5.64 o
   4   8  17       10.14       10.59      4.34 o
   5   8  17       10.21        9.31      4.34 o
   6   8  17       32.63       40.10      5.36 o
   7   8  17        0.13       -3.07      4.06 o
   8   8  17        0.28       -6.97      7.06 o
   9   8  17       35.81       28.89      5.90 o
  10   8  17       42.36       53.11      8.30 o
   1   9  17      432.20      482.13     13.28 o
   2   9  17       99.93      117.47      7.28 o
   3   9  17       44.95       54.67      5.98 o
   4   9  17       43.68       30.50      5.36 o
   5   9  17        1.48        2.36      4.68 o
   6   9  17       14.48       11.50      5.53 o
   7   9  17       52.70       59.66      5.98 o
   8   9  17        1.74        0.00      7.67 o
   9   9  17        3.80       -3.32      5.26 o
   0  10  17       80.62      103.63     10.84 o
   1  10  17       19.13       32.22      5.64 o
   2  10  17       12.08       12.78      5.11 o
   3  10  17       97.20       86.17      7.01 o
   4  10  17        7.67        1.28      5.11 o
   5  10  17       60.92       75.62      6.39 o
   6  10  17        4.57       -1.92      5.11 o
   7  10  17       42.08       39.89      5.98 o
   8  10  17       34.03       25.55      9.03 o
   1  11  17      134.18      137.62      8.57 o
   2  11  17        2.43       -4.52      4.68 o
   3  11  17       20.88       17.29      5.98 o
   4  11  17      181.60      169.19      9.59 o
   5  11  17       10.15       12.78      6.27 o
   0  12  17      120.77      157.41     12.65 o
   1  12  17       36.43       41.33      7.50 o
   0   0  18        3.80        3.83      5.42 o
   1   0  18        2.53       -3.07      3.32 o
   2   0  18        0.06       -3.12      3.48 o
   3   0  18       27.41       29.88      4.68 o
   4   0  18      254.54      218.93      7.67 o
   5   0  18       17.07       18.43      4.34 o
   6   0  18      820.02      800.61     13.66 o
   7   0  18       16.03       21.72      4.73 o
   8   0  18      677.55      642.88     16.10 o
   9   0  18       19.32       29.32      5.90 o
  10   0  18       14.86       10.48      7.29 o
  11   0  18      122.35      141.51     10.47 o
  12   0  18       34.65       44.14      5.90 o
  13   0  18       62.39       53.66      7.38 o
   1   1  18       19.27       13.63      3.13 o
   2   1  18        4.04        0.85      3.13 o
   3   1  18       23.02       20.40      2.90 o
   4   1  18       68.65       54.48      4.02 o
   5   1  18      487.08      511.96      8.44 o
   6   1  18        2.22       -2.64      2.64 o
   7   1  18        0.33        3.58      2.42 o
   8   1  18      480.62      462.28      8.94 o
   9   1  18       23.52       25.66      3.72 o
  10   1  18       58.07       48.91      4.45 o
  11   1  18      129.05      165.40      6.40 o
  12   1  18        3.39        0.43      4.30 o
  13   1  18       24.67       33.96      4.94 o
   0   2  18      211.01      225.98      8.85 o
   1   2  18       27.85       21.85      3.25 o
   2   2  18       23.42       16.07      3.25 o
   3   2  18       24.05       25.80      3.13 o
   4   2  18       13.10       10.22      3.13 o
   5   2  18        5.28        0.43      3.13 o
   6   2  18      124.65      123.49      5.22 o
   7   2  18        0.32        1.28      2.71 o
   8   2  18       10.14        3.89      4.19 o
   9   2  18       68.36       67.51      4.94 o
  10   2  18        8.04        8.94      3.77 o
  11   2  18       41.76       44.95      4.94 o
  12   2  18        0.03       -0.15      3.99 o
  13   2  18       12.14        9.71      4.57 o
   1   3  18      115.42      108.18      6.39 o
   2   3  18      209.09      183.11      7.67 o
   3   3  18      207.69      207.23      7.93 o
   4   3  18      262.25      240.41      8.57 o
   5   3  18       53.04       66.00      5.36 o
   6   3  18       57.32       60.45      4.57 o
   7   3  18      234.50      228.89      7.07 o
   8   3  18        3.26        7.67      3.83 o
   9   3  18        8.94       15.15      5.90 o
  10   3  18       18.66       20.24      4.68 o
  11   3  18      357.19      411.60     11.50 o
  12   3  18       11.19       22.49      4.57 o
  13   3  18        3.56        1.20      3.99 o
   0   4  18      183.64      175.14     10.84 o
   1   4  18       27.34       32.45      5.11 o
   2   4  18        1.33        1.28      4.43 o
   3   4  18        5.04        0.64      3.83 o
   4   4  18      104.67       88.36      6.39 o
   5   4  18       26.05       28.86      4.68 o
   6   4  18       91.68       81.44      5.36 o
   7   4  18       25.44       23.99      4.34 o
   8   4  18       79.87       88.54      7.38 o
   9   4  18      269.51      305.57     10.22 o
  10   4  18       25.36       23.13      5.36 o
  11   4  18        4.34        9.58      5.11 o
  12   4  18        9.42        5.31      4.79 o
   1   5  18      121.98      106.22      6.39 o
   2   5  18      134.40      119.69      6.39 o
   3   5  18       25.61       17.03      4.06 o
   4   5  18       59.83       53.16      5.11 o
   5   5  18       20.55       19.60      4.06 o
   6   5  18       12.60        3.83      3.83 o
   7   5  18       78.49       77.44      5.64 o
   8   5  18       75.57       89.73      8.36 o
   9   5  18       27.73       22.15      5.90 o
  10   5  18       37.95       35.07      6.77 o
  11   5  18       18.42       31.21      5.36 o
  12   5  18       15.44       23.00      5.11 o
   0   6  18       41.68       46.14      7.23 o
   1   6  18        6.47        3.58      4.06 o
   2   6  18       76.09       55.88      8.48 o
   3   6  18      110.07      104.27      6.39 o
   4   6  18        7.80        0.64      3.83 o
   5   6  18        0.31       -3.19      3.83 o
   6   6  18       15.08       21.58      4.68 o
   7   6  18       84.72       90.79      6.65 o
   8   6  18       19.01       28.11      7.23 o
   9   6  18       23.47       34.07      5.90 o
  10   6  18       16.07        9.37      6.83 o
  11   6  18        5.21        4.85      5.26 o
   1   7  18       99.40      101.32      6.39 o
   2   7  18       15.86        9.83      4.68 o
   3   7  18       20.98       24.15      4.68 o
   4   7  18       41.09       39.08      5.11 o
   5   7  18        0.39        4.94      4.06 o
   6   7  18       20.86       20.44      5.11 o
   7   7  18       15.06        9.67      4.34 o
   8   7  18        0.44       -5.42      5.42 o
   9   7  18       22.01       21.86     10.22 o
  10   7  18       27.49       32.89      6.29 o
   0   8  18       18.73       19.16      7.23 o
   1   8  18      251.45      286.86     10.70 o
   2   8  18       16.10       17.89      5.11 o
   3   8  18       21.89       30.49      5.36 o
   4   8  18      185.17      184.72      8.57 o
   5   8  18       58.71       58.54      6.39 o
   6   8  18        9.80       11.01      4.79 o
   7   8  18        1.25       -5.48      6.64 o
   8   8  18        2.94       -6.13      6.13 o
   9   8  18      132.23      172.95     12.65 o
   1   9  18       29.49       45.50      5.64 o
   2   9  18       24.31       21.38      5.36 o
   3   9  18       88.92       98.59      7.67 o
   4   9  18        2.27        3.73      4.68 o
   5   9  18       33.96       36.46      5.64 o
   6   9  18        1.56       -4.20      4.34 o
   7   9  18       13.68        0.64      5.11 o
   8   9  18       10.48        6.39      7.23 o
   0  10  18       42.19       50.65      9.03 o
   1  10  18        0.07       -3.83      5.11 o
   2  10  18       14.11       12.91      5.36 o
   3  10  18        4.72       11.70      5.36 o
   4  10  18        0.00       -4.68      4.68 o
   5  10  18        1.05        0.64      5.11 o
   6  10  18        1.82       -2.02      5.36 o
   1  11  18       19.48       20.29      5.98 o
   2  11  18        9.76       14.13      5.98 o
   1   1  19       33.08       21.52      2.96 o
   2   1  19       26.36       24.17      3.07 o
   3   1  19       15.46       12.31      3.30 o
   4   1  19      134.29      132.01      4.80 o
   5   1  19      110.84       94.11      4.37 o
   6   1  19       22.20       14.99      2.87 o
   7   1  19       39.04       41.48      3.61 o
   8   1  19        0.59       -0.89      3.25 o
   9   1  19       15.73        9.00      3.54 o
  10   1  19      415.24      445.15     10.43 o
  11   1  19        0.47       -0.67      3.93 o
  12   1  19        7.49        7.35      4.25 o
   0   2  19      122.60      118.56      7.38 o
   1   2  19       83.86       77.26      4.45 o
   2   2  19       16.67       11.33      3.25 o
   3   2  19      158.21      126.35      5.35 o
   4   2  19       26.94       35.38      4.57 o
   5   2  19       22.28       23.15      4.25 o
   6   2  19      104.79       94.55      5.52 o
   7   2  19       46.01       64.46      4.08 o
   8   2  19       52.52       46.90      5.64 o
   9   2  19        1.99        3.50      4.25 o
  10   2  19      152.62      147.52      7.05 o
  11   2  19       12.20       11.24      4.57 o
  12   2  19       26.11       33.83      5.42 o
   1   3  19        0.14       -3.41      4.30 o
   2   3  19        3.62        1.28      3.83 o
   3   3  19       45.57       52.34      5.11 o
   4   3  19       65.26       56.85      5.11 o
   5   3  19       31.25       23.18      4.34 o
   6   3  19       59.90       62.22      5.36 o
   7   3  19       72.03       75.85      5.16 o
   8   3  19       15.99       12.31      4.79 o
   9   3  19        0.94       -2.92      4.34 o
  10   3  19      403.96      430.92     18.08 o
  11   3  19       52.36       58.18      5.71 o
   0   4  19       71.60       76.41      7.98 o
   1   4  19       40.57       39.10      5.11 o
   2   4  19       50.67       41.82      5.11 o
   3   4  19       12.96       19.89      4.34 o
   4   4  19        6.48        4.43      4.06 o
   5   4  19        5.85        3.19      4.06 o
   6   4  19       18.03       20.90      4.34 o
   7   4  19        2.33       -2.04      3.43 o
   8   4  19        0.11        2.56      4.43 o
   9   4  19       11.86       12.78      5.90 o
  10   4  19        1.39       10.86      5.11 o
  11   4  19       12.17        9.43      4.68 o
   1   5  19      132.77      108.87      7.75 o
   2   5  19       82.04       85.71      6.39 o
   3   5  19      159.26      160.56      7.67 o
   4   5  19        0.65       -2.73      4.47 o
   5   5  19       59.95       57.81      5.36 o
   6   5  19        8.73        3.19      3.83 o
   7   5  19       35.22       36.71      5.11 o
   8   5  19       30.60       19.16      8.94 o
   9   5  19        0.28        2.92      6.13 o
  10   5  19       25.78       53.74      7.38 o
   0   6  19        6.62        0.00      5.42 o
   1   6  19       77.12       82.05      6.39 o
   2   6  19       32.96       34.01      9.08 o
   3   6  19        1.47        1.70      4.06 o
   4   6  19        1.45       -1.28      3.83 o
   5   6  19       33.14       38.15      5.11 o
   6   6  19       37.47       31.78      5.36 o
   7   6  19       21.36       27.33      8.85 o
   8   6  19       10.52       14.05      8.94 o
   9   6  19        0.71       -6.39      8.94 o
  10   6  19       13.99       10.22      7.23 o
   1   7  19        7.14       11.99      4.68 o
   2   7  19       28.87       30.91      5.11 o
   3   7  19       12.83       21.72      5.11 o
   4   7  19        1.02        0.85      4.06 o
   5   7  19        0.07       -1.92      3.83 o
   6   7  19       17.22       12.78      5.11 o
   7   7  19      103.45      113.87      7.28 o
   8   7  19       21.40       24.27      7.23 o
   9   7  19       21.12       29.07     15.33 o
   0   8  19        0.13        2.56      7.23 o
   1   8  19       85.79       95.05      6.94 o
   2   8  19       71.57       95.87      7.75 o
   3   8  19       36.13       44.85      5.98 o
   4   8  19       25.75       45.38      5.98 o
   5   8  19      123.68      132.14      7.67 o
   6   8  19       19.98       22.29      5.36 o
   7   8  19        2.05        0.00      5.11 o
   1   9  19      195.18      229.08     10.22 o
   2   9  19       49.51       44.90      6.39 o
   3   9  19        9.15        5.11      5.11 o
   4   9  19       54.94       56.89      6.39 o
   5   9  19        6.06        0.00      5.90 o
   6   9  19        0.01       -3.19      5.11 o
   0  10  19       29.68       26.83      9.03 o
   1  10  19        1.30       -1.92      5.11 o
   2  10  19       20.90       24.50      5.98 o
   3  10  19       37.77       31.46      6.39 o
   0   0  20      233.07      196.96     11.64 o
   1   0  20       35.05       41.13      5.11 o
   2   0  20      137.91      147.39      7.67 o
   3   0  20       23.00       14.60      5.53 o
   4   0  20        3.48        8.18      4.06 o
   5   0  20        6.63        3.92      4.06 o
   6   0  20      465.95      492.57     12.42 o
   7   0  20       10.38       14.74      4.68 o
   8   0  20      223.34      225.49     13.46 o
   9   0  20      421.23      455.30     18.07 o
  10   0  20       40.85       57.55      7.78 o
  11   0  20      120.72      120.35      8.85 o
   1   1  20        0.34        5.11      2.71 o
   2   1  20       37.09       31.06      3.61 o
   3   1  20      252.07      243.45      6.42 o
   4   1  20        9.20        2.24      2.71 o
   5   1  20       96.65       96.66      4.61 o
   6   1  20        0.54       -2.71      2.71 o
   7   1  20        0.15       -2.65      2.99 o
   8   1  20        3.30       -0.20      4.68 o
   9   1  20        3.96        5.75      5.11 o
  10   1  20       22.71       24.62      4.94 o
  11   1  20      223.51      273.56      9.14 o
   0   2  20       90.87       75.04      6.77 o
   1   2  20        7.61        7.67      3.13 o
   2   2  20        5.57        6.39      3.13 o
   3   2  20        0.23       -3.43      3.43 o
   4   2  20       44.32       36.32      4.17 o
   5   2  20       12.15        9.99      3.39 o
   6   2  20       36.58       27.05      3.86 o
   7   2  20       28.35       29.43      3.97 o
   8   2  20       43.76       52.79      9.24 o
   9   2  20        1.19       -0.98      4.68 o
  10   2  20       30.17       20.58      5.64 o
   1   3  20        4.76        3.19      4.06 o
   2   3  20        8.99        4.47      3.83 o
   3   3  20        2.92        5.66      5.53 o
   4   3  20       74.52       99.69      7.01 o
   5   3  20       38.76       40.96      5.11 o
   6   3  20       16.28       25.16      4.68 o
   7   3  20      108.03      122.94      9.30 o
   8   3  20       54.67       58.53     14.05 o
   9   3  20       63.87       80.13      7.78 o
  10   3  20        1.53        3.14      4.68 o
   0   4  20        0.64        2.56      7.67 o
   1   4  20        4.22        5.75      3.83 o
   2   4  20        7.89       10.22      5.16 o
   3   4  20        0.04       -1.28      3.83 o
   4   4  20       42.26       33.50      5.11 o
   5   4  20        0.20        1.92      3.83 o
   6   4  20      111.22      114.25      7.38 o
   7   4  20       12.81        7.67      4.34 o
   8   4  20       45.95       56.68      9.03 o
   9   4  20       68.37       86.11      8.27 o
  10   4  20        4.50        0.85      5.90 o
   1   5  20       47.94       56.24      5.64 o
   2   5  20        0.85        4.26      4.06 o
   3   5  20        5.74        1.70      4.06 o
   4   5  20        7.92        7.67      4.68 o
   5   5  20        8.92       10.59      4.43 o
   6   5  20       99.29      102.49      7.09 o
   7   5  20       25.89       32.00      5.36 o
   8   5  20       40.85       55.20      9.03 o
   9   5  20       57.58       71.09      7.38 o
   0   6  20      108.19      110.09     10.22 o
   1   6  20       33.80       27.59      5.11 o
   2   6  20       85.84       91.57      6.39 o
   3   6  20        0.89        1.28      3.83 o
   4   6  20        9.47        8.26      4.68 o
   5   6  20        1.21        0.68      4.06 o
   6   6  20        6.39        0.00      4.06 o
   7   6  20        7.38       12.19      4.68 o
   8   6  20       78.87       70.48      9.03 o
   1   7  20      102.77      107.94      7.28 o
   2   7  20        7.25        0.79      4.68 o
   3   7  20        0.00       -4.52      4.68 o
   4   7  20        6.17        9.58      5.11 o
   5   7  20       35.34       25.55      5.11 o
   6   7  20        2.52        0.98      4.68 o
   7   7  20       27.01       27.45      5.64 o
   0   8  20       65.69       70.47     17.89 o
   1   8  20       80.64       91.04      7.28 o
   2   8  20       13.12       18.60      6.64 o
   3   8  20       68.28       76.53      6.65 o
   4   8  20        0.54       -0.64      5.11 o
   5   8  20       14.00       18.53      5.11 o
   1   9  20       22.47       22.36      6.39 o
   2   9  20        5.63        7.03      5.11 o
   3   9  20        2.05       -3.83      7.23 o
   1   1  21        0.02       -2.56      2.71 o
   2   1  21        8.42        7.84      2.96 o
   3   1  21        6.45       12.40      3.18 o
   4   1  21       13.68       15.33      3.18 o
   5   1  21       51.26       57.14      4.10 o
   6   1  21       85.89       91.99      4.94 o
   7   1  21        0.76        3.94      3.35 o
   8   1  21       94.12       85.55      7.28 o
   9   1  21       69.18       64.64      6.39 o
   0   2  21      182.13      171.25      9.63 o
   1   2  21       23.42       27.00      3.86 o
   2   2  21       74.79       72.90      4.99 o
   3   2  21        0.00        0.37      2.90 o
   4   2  21       14.12       11.33      3.49 o
   5   2  21        5.55        6.71      3.35 o
   6   2  21       78.06       56.36      4.33 o
   7   2  21        9.21       12.37      4.19 o
   8   2  21       86.37       75.08      8.27 o
   9   2  21      201.31      217.47     11.24 o
   1   3  21       18.25       12.19      4.68 o
   2   3  21        0.01       -2.56      4.43 o
   3   3  21        0.43       -3.83      3.83 o
   4   3  21       39.94       40.52      5.36 o
   5   3  21       45.14       49.47      5.98 o
   6   3  21      117.86      116.75      6.10 o
   7   3  21        0.04       -3.69      3.77 o
   8   3  21      100.77      101.42      8.85 o
   9   3  21       44.37       34.92      7.38 o
   0   4  21       10.06        8.40      6.13 o
   1   4  21       56.12       55.02      5.64 o
   2   4  21        2.55        0.64      3.83 o
   3   4  21        2.52        0.17      4.06 o
   4   4  21        3.93        0.73      4.34 o
   5   4  21        5.05       -4.06      4.06 o
   6   4  21       18.85       13.37      5.53 o
   7   4  21        0.28       -4.02      4.34 o
   8   4  21        3.47        3.83      7.23 o
   1   5  21       42.31       43.47      5.98 o
   2   5  21        4.61        8.26      4.68 o
   3   5  21       49.72       62.72      6.39 o
   4   5  21       14.31        8.45      4.79 o
   5   5  21        0.24       -2.01      4.34 o
   6   5  21       39.08       53.21      5.98 o
   7   5  21        2.59       -3.75      4.06 o
   0   6  21       37.36       41.92      7.98 o
   1   6  21       15.87       18.53      5.11 o
   2   6  21        3.43        0.79      4.68 o
   3   6  21       23.41       13.41      5.11 o
   4   6  21        0.63       -2.01      4.34 o
   5   6  21        0.11        0.20      4.68 o
   6   6  21        3.00       -3.34      4.68 o
   1   7  21       11.70        8.94      5.11 o
   2   7  21       24.78       28.29      5.64 o
   3   7  21       57.19       75.68      6.94 o
   4   7  21        5.36        7.67      5.11 o
   0   8  21        0.47       -1.28      7.23 o
   1   8  21       52.47       47.22      6.39 o
   0   0  22      151.49      166.26     10.84 o
   1   0  22        7.23        3.10      4.34 o
   2   0  22        5.51        3.10      4.34 o
   3   0  22       73.17       65.64      6.39 o
   4   0  22        4.16        3.93      4.68 o
   5   0  22       87.91       71.82      6.65 o
   6   0  22       50.95       41.07      5.53 o
   7   0  22       30.17       35.37      7.98 o
   1   1  22        0.11       -2.04      2.87 o
   2   1  22       18.90       19.48      3.61 o
   3   1  22      105.55      116.03      5.28 o
   4   1  22      112.55      140.52      5.61 o
   5   1  22      147.44      130.11      5.80 o
   6   1  22        0.03       -1.22      3.49 o
   7   1  22       10.21       11.50      5.11 o
   0   2  22        2.57        5.96      4.43 o
   1   2  22       17.16       14.97      3.86 o
   2   2  22       12.14       13.14      3.86 o
   3   2  22        3.89        0.56      3.49 o
   4   2  22       37.90       32.91      4.72 o
   5   2  22        8.34        7.36      4.03 o
   6   2  22       18.61       18.15      4.30 o
   7   2  22       12.95        9.49      6.29 o
   1   3  22        0.83       -2.21      4.06 o
   2   3  22        1.67       -3.83      3.83 o
   3   3  22       12.99        5.70      5.36 o
   4   3  22       25.13       32.07      4.57 o
   5   3  22        5.39       12.26      4.57 o
   6   3  22       12.21       10.38      4.25 o
   7   3  22        0.08        0.85      5.90 o
   0   4  22       11.31        6.39      7.23 o
   1   4  22       54.13       59.39      6.39 o
   2   4  22       30.90       37.39      5.64 o
   3   4  22        0.00        0.39      4.68 o
   4   4  22       31.88       35.71      5.98 o
   5   4  22        4.69       -3.29      4.34 o
   6   4  22       20.11       14.69      5.11 o
   1   5  22        0.82       -1.64      4.34 o
   2   5  22        0.32       -4.43      4.43 o
   3   5  22        4.06        3.83      5.11 o
   4   5  22        5.21        0.64      5.11 o
   5   5  22       19.08       20.84      5.36 o
   0   6  22       20.25       11.50      7.23 o
   1   6  22       10.15        8.94      5.11 o
   2   6  22        1.96       -4.47      5.11 o
   3   6  22        6.29       -2.56      5.11 o
   1   1  23        1.02       -3.07      3.07 o
   2   1  23       29.40       28.49      3.89 o
   3   1  23       59.52       73.94      4.80 o
   4   1  23       55.33       44.77      4.65 o
   5   1  23       33.31       40.94      4.48 o
   0   2  23        0.24       -4.79      4.79 o
   1   2  23        2.47       -2.92      3.54 o
   2   2  23       50.89       48.31      4.99 o
   3   2  23        7.01        8.46      4.30 o
   4   2  23        9.70       13.24      4.30 o
   1   3  23        1.66        0.00      4.25 o
   2   3  23       29.32       35.97      5.71 o
   3   3  23      148.54      195.85      7.77 o
   0   4  23       12.91       12.78      7.23 o
   1   4  23        1.33        0.20      4.68 o
   2   4  23        2.20       -1.92      5.11 o
 
